# Supplementary material for: Genome-Wide Characterization, Evolution, and Expression Profile Analysis of GATA Transcription Factors in Brachypodium distachyon
Source: Int J Mol Sci. 2021 Feb 18;22(4):2026. doi: 10.3390/ijms22042026 (PMC7922913; doi:10.3390/ijms22042026)
Supplement: Supplementary file 1 [file ijms-22-02026-s001.zip]

Archive with 10 entries (10 files):
- supps resubmitted 2/Figure S1.tiff
- supps resubmitted 2/Figure S2.jpg
- supps resubmitted 2/Table S1.xlsx
- supps resubmitted 2/Table S2.xlsx
- supps resubmitted 2/Table S3.xlsx
- supps resubmitted 2/Table S4.xlsx
- supps resubmitted 2/Table S5.xlsx
- supps resubmitted 2/Table S6.xlsx
- supps resubmitted 2/Table S7.xlsx
- supps resubmitted 2/Table S8.xlsx
