# Supplementary material for: Genome-Wide Characterization, Evolution, and Expression Profile Analysis of GATA Transcription Factors in Brachypodium distachyon
Source: Int J Mol Sci. 2021 Feb 18;22(4):2026. doi: 10.3390/ijms22042026 (PMC7922913; doi:10.3390/ijms22042026)
Supplement: Supplementary file 1 [file ijms-22-02026-s001.zip › supps resubmitted 2/Table S2.xlsx]

## Sheet: Sheet1
Table S2 List of GATAs from Brachypodium distachyon, Oryza sativa and Triticum aestivum
Brachypodium distachyon		Oryza sativa		Triticum aestivum
Gene Name	Locus Name	Gene Name	Locus Name	Gene Name	Locus Name
BdGATA1	Bradi1g03020	OsGATA1	LOC_Os01g24070	TaGATA1	Traes_1AL_E33C6D5CE
BdGATA2	Bradi1g09550	OsGATA2	LOC_Os01g47360	TaGATA2	Traes_1BL_B34F44FC1
BdGATA3	Bradi1g12330	OsGATA3	LOC_Os01g54210	TaGATA3	Traes_1BS_3761C242C
BdGATA4	Bradi1g33980	OsGATA4	LOC_Os01g74540	TaGATA4	Traes_1DS_CCB0E5EE7
BdGATA5	Bradi1g37480	OsGATA5	LOC_Os02g05510	TaGATA5	Traes_2AL_0EB34993E
BdGATA6	Bradi1g75420	OsGATA6	LOC_Os02g12790	TaGATA6	Traes_2AL_C3E7F1648
BdGATA7	Bradi1g78540	OsGATA7	LOC_Os02g43150	TaGATA7	Traes_2BL_0C41F5FAB
BdGATA8	Bradi2g12590	OsGATA8	LOC_Os02g56250	TaGATA8	Traes_2BL_4575D095D
BdGATA9	Bradi2g14890	OsGATA9	LOC_Os03g03850	TaGATA9	Traes_2BL_6899C8ABD
BdGATA10	Bradi2g19480	OsGATA10	LOC_Os03g05160	TaGATA10	Traes_2DL_EEF2E71FA
BdGATA11	Bradi2g32792	OsGATA11	LOC_Os03g47970	TaGATA11	Traes_3AL_6DE434492
BdGATA12	Bradi2g35057	OsGATA12	LOC_Os03g52450	TaGATA12	Traes_4AL_4108A9D5E
BdGATA13	Bradi2g45750	OsGATA13	LOC_Os03g61570	TaGATA13	Traes_4AL_B6992AAA6
BdGATA14	Bradi2g49620	OsGATA14	LOC_Os04g45650	TaGATA14	Traes_4BS_ACD70539F
BdGATA15	Bradi2g62660	OsGATA15	LOC_Os04g46020	TaGATA15	Traes_4DS_F0A04A0EC
BdGATA16	Bradi3g03800	OsGATA16	LOC_Os05g06340	TaGATA16	Traes_5AS_0267719D3
BdGATA17	Bradi3g08240	OsGATA17	LOC_Os05g44400	TaGATA17	Traes_5AS_0ADC996F5
BdGATA18	Bradi3g28003	OsGATA18	LOC_Os05g49280	TaGATA18	Traes_5BL_852C30796
BdGATA19	Bradi3g33200	OsGATA19	LOC_Os05g50270	TaGATA19	Traes_5BL_F258582BB
BdGATA20	Bradi3g50160	OsGATA20	LOC_Os06g37450	TaGATA20	Traes_5BS_938D6B791
BdGATA21	Bradi3g54720	OsGATA21	LOC_Os06g48534	TaGATA21	Traes_5DS_9B9365AF7
BdGATA22	Bradi4g01140	OsGATA22	LOC_Os10g32070	TaGATA22	Traes_5DS_9B9365AF71
BdGATA23	Bradi4g15720	OsGATA23	LOC_Os10g40810	TaGATA23	Traes_6AL_47F6C4665
BdGATA24	Bradi4g23550	OsGATA24	LOC_Os11g08410	TaGATA24	Traes_6AL_FD17E787A
BdGATA25	Bradi4g41570	OsGATA25	LOC_Os12g07120	TaGATA25	Traes_6AS_1BF082306
BdGATA26	Bradi5g17057	OsGATA26	LOC_Os12g42970	TaGATA26	Traes_6AS_1BF0823061
BdGATA27	Bradi5g17370			TaGATA27	Traes_6AS_4106E8E28
BdGATA28	Bradi5g23656			TaGATA28	Traes_6BS_4EA352A7A
				TaGATA29	Traes_6DL_410C5CD3B
