# Supplementary material for: Genome-Wide Characterization, Evolution, and Expression Profile Analysis of GATA Transcription Factors in Brachypodium distachyon
Source: Int J Mol Sci. 2021 Feb 18;22(4):2026. doi: 10.3390/ijms22042026 (PMC7922913; doi:10.3390/ijms22042026)
Supplement: Supplementary file 1 [file ijms-22-02026-s001.zip › supps resubmitted 2/Table S3.xlsx]

## Sheet: Sheet1
Table S3 Tandem duplications and segmental of BdGATA gene pairs in Brachypodium distachyon
Duplication gene pair		Chromosome	Duplicaiton type	Ka	Ks	Ka/Ks	AverageS-sites	AverageN-sites	Selection pressure	Duplication date (Mya)
BdGATA4	BdGATA16	Chr1/Chr3	segmental	0.304737	1.02124	0.298398	245	784	Purity selection	78.5571
BdGATA5	BdGATA17	Chr1/Chr3	segmental	0.347654	1.08531	0.320328	223.75	739.25	Purity selection	83.485
BdGATA6	BdGATA18	Chr1/Chr3	segmental	0.569533	0.928371	0.613476	144.917	413.083	Purity selection	71.4132
BdGATA7	BdGATA19	Chr1/Chr3	segmental	0.312356	0.700493	0.445909	253.333	730.667	Purity selection	53.8841
BdGATA10	BdGATA12	Chr1/Chr3	segmental	0.792473	1.16676	0.679207	98.5833	330.417	Purity selection	89.7509
BdGATA8	BdGATA12	Chr1/Chr3	segmental	0.298212	1.03996	0.286755	88.5833	301.417	Purity selection	79.9966
BdGATA20	BdGATA26	Chr3/Chr5	segmental	0.270988	0.72283	0.374898	310.583	883.417	Purity selection	55.6023
BdGATA26	BdGATA27	Chr5/Chr5	tandem	0.892523	0.982764	0.908177	205.25	604.75	Purity selection	75.5972
Note: Ka and Ks indicate nonsynonymous and synonymous substition rates, respectively. Ka/Ks is used to determine the selective pressure or strength after duplication. Ka/Ks values that =1, > 1 or < 1 indicate neutral, positive, and purifying selection, respectively. The duplication date (Mya) were calculated using the formula: T = Ks/2λ × 10-6, where λ = 6.5 × 10-9.
