# Supplementary material for: Genome-Wide Characterization, Evolution, and Expression Profile Analysis of GATA Transcription Factors in Brachypodium distachyon
Source: Int J Mol Sci. 2021 Feb 18;22(4):2026. doi: 10.3390/ijms22042026 (PMC7922913; doi:10.3390/ijms22042026)
Supplement: Supplementary file 1 [file ijms-22-02026-s001.zip › supps resubmitted 2/Table S4.xlsx]

## Sheet: kaks
Table S4 Synteny analysis between Brachypodium distachyon, rice and wheat
Gene pairs			Chromosome
Bradi1g78540	BdGATA7	Os10g0557600	1/10
Bradi1g37480	BdGATA5	Os02g0220400	1/2
Bradi1g33980	BdGATA4	Os02g0148500	1/2
Bradi1g75420	BdGATA6	Os03g0145200	1/3
Bradi1g09550	BdGATA2	Os03g0734900	1/3
Bradi1g12330	BdGATA3	Os03g0684000	1/3
Bradi1g33980	BdGATA4	Os06g0698900	1/6
Bradi1g37480	BdGATA5	Os06g0571800	1/6
Bradi2g49620	BdGATA14	Os01g0745700	2/1
Bradi2g62660	BdGATA15	Os01g0976800	2/1
Bradi2g12590	BdGATA8	Os01g0343300	2/1
Bradi2g19480	BdGATA10	Os01g0745700	2/1
Bradi2g35057	BdGATA12	Os01g0343300	2/1
Bradi2g14890	BdGATA9	Os05g0578900	2/5
Bradi2g19480	BdGATA10	Os05g0520300	2/5
Bradi2g35057	BdGATA12	Os05g0155400	2/5
Bradi2g45750	BdGATA13	Os05g0567900	2/5
Bradi2g49620	BdGATA14	Os05g0520300	2/5
Bradi2g12590	BdGATA8	Os05g0155400	2/5
Bradi2g14890	BdGATA9	Os05g0567900	2/5
Bradi3g33200	BdGATA19	Os10g0557600	3/10
Bradi3g03800	BdGATA16	Os02g0148500	3/2
Bradi3g08240	BdGATA17	Os02g0220400	3/2
Bradi3g50160	BdGATA20	Os02g0645600	3/2
Bradi3g54720	BdGATA21	Os02g0806300	3/2
Bradi3g50160	BdGATA20	Os04g0539500	3/4
Bradi3g03800	BdGATA16	Os06g0698900	3/6
Bradi3g08240	BdGATA17	Os06g0571800	3/6
Bradi4g41570	BdGATA25	Os12g0168800	4/12
Bradi4g01140	BdGATA22	Os12g0624900	4/12
Bradi5g17057	BdGATA26	Os02g0645600	5/2
Bradi5g17057	BdGATA26	Os04g0539500	5/4
Bradi5g17370	BdGATA27	Os04g0544500	5/4
Bradi1g78540	BdGATA7	TraesCS1A02G221600	1/1A
Bradi1g75420	BdGATA6	TraesCS1D02G143500	1/1D
Bradi1g78540	BdGATA7	TraesCS1D02G223200	1/1D
Bradi1g09550	BdGATA2	TraesCS4A02G249400	1/4A
Bradi1g03020	BdGATA1	TraesCS4A02G364700	1/4A
Bradi1g75420	BdGATA6	TraesCS4A02G409600	1/4A
Bradi1g12330	BdGATA3	TraesCS4A02G285900	1/4A
Bradi1g78540	BdGATA7	TraesCS4B02G374400	1/4B
Bradi1g09550	BdGATA2	TraesCS4B02G065300	1/4B
Bradi1g09550	BdGATA2	TraesCS4D02G064200	1/4D
Bradi1g78540	BdGATA7	TraesCS4D02G362800	1/4D
Bradi1g78540	BdGATA7	TraesCS5A02G538600	1/5A
Bradi1g03020	BdGATA1	TraesCS5B02G508800	1/5B
Bradi1g03020	BdGATA1	TraesCS5D02G508800	1/5D
Bradi1g37480	BdGATA5	TraesCS6A02G185900	1/6A
Bradi1g33980	BdGATA4	TraesCS6A02G118800	1/6A
Bradi1g37480	BdGATA5	TraesCS6B02G214900	1/6B
Bradi1g33980	BdGATA4	TraesCS6B02G146800	1/6B
Bradi1g37480	BdGATA5	TraesCS6D02G173000	1/6D
Bradi1g33980	BdGATA4	TraesCS6D02G108700	1/6D
Bradi1g37480	BdGATA5	TraesCS7A02G363100	1/7A
Bradi1g33980	BdGATA4	TraesCS7A02G423100	1/7A
Bradi1g37480	BdGATA5	TraesCS7B02G264800	1/7B
Bradi1g33980	BdGATA4	TraesCS7B02G323600	1/7B
Bradi1g37480	BdGATA5	TraesCS7D02G359900	1/7D
Bradi1g33980	BdGATA4	TraesCS7D02G416000	1/7D
Bradi2g14890	BdGATA9	TraesCS1A02G418200	2/1A
Bradi2g19480	BdGATA10	TraesCS1A02G340900	2/1A
Bradi2g49620	BdGATA14	TraesCS1A02G340900	2/1A
Bradi2g35057	BdGATA12	TraesCS1A02G097300	2/1A
Bradi2g12590	BdGATA8	TraesCS1A02G097300	2/1A
Bradi2g14890	BdGATA9	TraesCS1B02G448200	2/1B
Bradi2g35057	BdGATA12	TraesCS1B02G126600	2/1B
Bradi2g12590	BdGATA8	TraesCS1B02G126600	2/1B
Bradi2g19480	BdGATA10	TraesCS1B02G353700	2/1B
Bradi2g49620	BdGATA14	TraesCS1B02G353700	2/1B
Bradi2g14890	BdGATA9	TraesCS1D02G425900	2/1D
Bradi2g19480	BdGATA10	TraesCS1D02G343000	2/1D
Bradi2g35057	BdGATA12	TraesCS1D02G106100	2/1D
Bradi2g49620	BdGATA14	TraesCS1D02G343000	2/1D
Bradi2g12590	BdGATA8	TraesCS1D02G106100	2/1D
Bradi2g12590	BdGATA8	TraesCS3A02G374500	2/3A
Bradi2g49620	BdGATA14	TraesCS3A02G274900	2/3A
Bradi2g19480	BdGATA10	TraesCS3A02G274900	2/3A
Bradi2g62660	BdGATA15	TraesCS3A02G538400	2/3A
Bradi2g45750	BdGATA13	TraesCS3B02G269000	2/3B
Bradi2g49620	BdGATA14	TraesCS3B02G308500	2/3B
Bradi2g19480	BdGATA10	TraesCS3B02G308500	2/3B
Bradi2g62660	BdGATA15	TraesCS3B02G603900	2/3B
Bradi2g49620	BdGATA14	TraesCS3D02G274600	2/3D
Bradi2g19480	BdGATA10	TraesCS3D02G274600	2/3D
Bradi2g62660	BdGATA15	TraesCS3D02G544000	2/3D
Bradi3g28003	BdGATA18	TraesCS1A02G144400	3/1A
Bradi3g33200	BdGATA19	TraesCS1A02G221600	3/1A
Bradi3g28003	BdGATA18	TraesCS1B02G161800	3/1B
Bradi3g33200	BdGATA19	TraesCS1B02G234800	3/1B
Bradi3g28003	BdGATA18	TraesCS1D02G143500	3/1D
Bradi3g33200	BdGATA19	TraesCS1D02G223200	3/1D
Bradi3g50160	BdGATA20	TraesCS2A02G388300	3/2A
Bradi3g50160	BdGATA20	TraesCS2B02G406400	3/2B
Bradi3g50160	BdGATA20	TraesCS2D02G386100	3/2D
Bradi3g28003	BdGATA18	TraesCS4A02G409600	3/4A
Bradi3g33200	BdGATA19	TraesCS4B02G374400	3/4B
Bradi3g33200	BdGATA19	TraesCS4D02G362800	3/4D
Bradi3g33200	BdGATA19	TraesCS5A02G538600	3/5A
Bradi3g54720	BdGATA21	TraesCS6A02G374600	3/6A
Bradi3g03800	BdGATA16	TraesCS6A02G118800	3/6A
Bradi3g50160	BdGATA20	TraesCS6A02G239200	3/6A
Bradi3g08240	BdGATA17	TraesCS6A02G185900	3/6A
Bradi3g54720	BdGATA21	TraesCS6B02G412300	3/6B
Bradi3g03800	BdGATA16	TraesCS6B02G146800	3/6B
Bradi3g08240	BdGATA17	TraesCS6B02G214900	3/6B
Bradi3g50160	BdGATA20	TraesCS6B02G285300	3/6B
Bradi3g50160	BdGATA20	TraesCS6D02G221600	3/6D
Bradi3g03800	BdGATA16	TraesCS6D02G108700	3/6D
Bradi3g08240	BdGATA17	TraesCS6D02G173000	3/6D
Bradi3g03800	BdGATA16	TraesCS7A02G423100	3/7A
Bradi3g08240	BdGATA17	TraesCS7A02G363100	3/7A
Bradi3g08240	BdGATA17	TraesCS7B02G264800	3/7B
Bradi3g03800	BdGATA16	TraesCS7B02G323600	3/7B
Bradi3g08240	BdGATA17	TraesCS7D02G359900	3/7D
Bradi3g03800	BdGATA16	TraesCS7D02G416000	3/7D
Bradi4g23550	BdGATA24	TraesCS4A02G221100	4/4A
Bradi4g23550	BdGATA24	TraesCS4B02G099500	4/4B
Bradi4g41570	BdGATA25	TraesCS5A02G118500	4/5A
Bradi4g01140	BdGATA22	TraesCS5B02G018600	4/5B
Bradi4g41570	BdGATA25	TraesCS5B02G117700	4/5B
Bradi4g01140	BdGATA22	TraesCS5D02G027700	4/5D
Bradi4g41570	BdGATA25	TraesCS5D02G129900	4/5D
Bradi5g17057	BdGATA26	TraesCS2A02G388300	5/2A
Bradi5g17370	BdGATA27	TraesCS2A02G391700	5/2A
Bradi5g23656	BdGATA28	TraesCS2A02G520600	5/2A
Bradi5g17057	BdGATA26	TraesCS2B02G406400	5/2B
Bradi5g17370	BdGATA27	TraesCS2B02G410200	5/2B
Bradi5g17057	BdGATA26	TraesCS2D02G386100	5/2D
Bradi5g17370	BdGATA27	TraesCS2D02G390000	5/2D
Bradi5g17057	BdGATA26	TraesCS6A02G239200	5/6A
Bradi5g17057	BdGATA26	TraesCS6B02G285300	5/6B
Bradi5g17057	BdGATA26	TraesCS6D02G221600	5/6D
