# Supplementary material for: Genome-Wide Characterization, Evolution, and Expression Profile Analysis of GATA Transcription Factors in Brachypodium distachyon
Source: Int J Mol Sci. 2021 Feb 18;22(4):2026. doi: 10.3390/ijms22042026 (PMC7922913; doi:10.3390/ijms22042026)
Supplement: Supplementary file 1 [file ijms-22-02026-s001.zip › supps resubmitted 2/Table S5.xlsx]

## Sheet: plantCARE_output_PlantCARE_9320
Table S5 The sequence and the predicted cis-elements of BdGATA promoter region
BdGATA1	TAAAACGTATAGGTAGCCAAAATACTGCCTTGGTTGCTAATAATACACGGATGTATTGTCGATGCAATCAACTGTCAGCGAAAAAAAGTTTTAACCAGGACTCAGGCAAAAAAAAAGGTATATGTTACAAGTTCATGTTCTATAATTTTGTGCGATGATGGGATTGTCATTGTTACGGTTAAATGAAAGTTAGCGGCCGTCGTGTCACCATATCTCCCTCGAAAGAGGCTCGAAACTAGTTCATTACTGTGGTGGTGGTGTTACGGCAGAGGCCATACGATGGCTTGAGATGGGGCCAATGGACGAAGGAGGATCCGGAGGAGGGATGGCGCGGTGTAAACCATGCACAAAAGTAATAACACACGGCGTTTACCCAGGTTCGGAGCCCTCTCGATGAGA…	CACGAC	199	6	-	cis-acting regulatory element involved in light responsiveness
BdGATA1		CACGTC	769	6	-	cis-acting regulatory element involved in light responsiveness
BdGATA1		ACACGTGT	1014	8	-	cis-acting regulatory element involved in light responsiveness
BdGATA1		CACGTG	1015	6	-	cis-acting regulatory element involved in light responsiveness
BdGATA1		TACGTG	1111	6	+	cis-acting regulatory element involved in light responsiveness
BdGATA1		CACGTC	1243	6	-	cis-acting regulatory element involved in light responsiveness
BdGATA1		CACGTG	1463	6	-	cis-acting regulatory element involved in light responsiveness
BdGATA1		TACGTG	1591	6	-	cis-acting regulatory element involved in light responsiveness
BdGATA1		CCATCTTTTT	417	9	+	cis-acting element involved in salicylic acid responsiveness
BdGATA1		TCAGAAGAGG	473	9	+	cis-acting element involved in salicylic acid responsiveness
BdGATA1		TCAGAAGAGG	527	9	+	cis-acting element involved in salicylic acid responsiveness
BdGATA1		TAAGAGAGGAA	510	10	+	light responsive element
BdGATA1		TCTCCCT	213	7	+	part of a light responsive element
BdGATA1		CAACTG	69	6	+	MYB binding site involved in drought-inducibility
BdGATA1		AAACCA	338	6	+	cis-acting regulatory element essential for the anaerobic induction
BdGATA1		AAACCA	1253	6	+	cis-acting regulatory element essential for the anaerobic induction
BdGATA1		AACGAC	778	6	+	auxin-responsive element
BdGATA1		GGTTAA	91	6	-	light responsive element
BdGATA1		GGTTAA	177	6	+	light responsive element
BdGATA1		CGTCA	720	5	+	cis-acting regulatory element involved in the MeJA-responsiveness
BdGATA1		CGTCA	742	5	+	cis-acting regulatory element involved in the MeJA-responsiveness
BdGATA1		CGTCA	792	5	+	cis-acting regulatory element involved in the MeJA-responsiveness
BdGATA1		CGTCA	1022	5	+	cis-acting regulatory element involved in the MeJA-responsiveness
BdGATA1		CGTCA	1330	5	+	cis-acting regulatory element involved in the MeJA-responsiveness
BdGATA1		CGTCA	1378	5	-	cis-acting regulatory element involved in the MeJA-responsiveness
BdGATA1		TGACG	720	5	-	cis-acting regulatory element involved in the MeJA-responsiveness
BdGATA1		TGACG	742	5	-	cis-acting regulatory element involved in the MeJA-responsiveness
BdGATA1		TGACG	792	5	-	cis-acting regulatory element involved in the MeJA-responsiveness
BdGATA1		TGACG	1022	5	-	cis-acting regulatory element involved in the MeJA-responsiveness
BdGATA1		TGACG	1330	5	-	cis-acting regulatory element involved in the MeJA-responsiveness
BdGATA1		TGACG	1378	5	+	cis-acting regulatory element involved in the MeJA-responsiveness
BdGATA1		AGAAACAA	1442	8	+	part of a module for light response
BdGATA1		CATCGTGTGGC	272	10	-	part of a light responsive element
BdGATA1		GCCGCGTGGC	684	9	-	cis-acting element involved in the abscisic acid responsiveness
BdGATA1		ACGTG	770	5	+	cis-acting element involved in the abscisic acid responsiveness
BdGATA1		CACGTG	1015	6	-	cis-acting element involved in the abscisic acid responsiveness
BdGATA1		ACGTG	1016	5	+	cis-acting element involved in the abscisic acid responsiveness
BdGATA1		ACGTG	1112	5	+	cis-acting element involved in the abscisic acid responsiveness
BdGATA1		ACGTG	1244	5	+	cis-acting element involved in the abscisic acid responsiveness
BdGATA1		ACGTG	1410	5	-	cis-acting element involved in the abscisic acid responsiveness
BdGATA1		CACGTG	1463	6	-	cis-acting element involved in the abscisic acid responsiveness
BdGATA1		ACGTG	1464	5	+	cis-acting element involved in the abscisic acid responsiveness
BdGATA1		TACGTGTC	1589	8	-	cis-acting element involved in the abscisic acid responsiveness
BdGATA1		ACGTG	1591	5	-	cis-acting element involved in the abscisic acid responsiveness
BdGATA1		AACCCGG	1783	7	-	cis-acting element involved in the abscisic acid responsiveness
BdGATA1		GATAGGA	836	7	+	part of a light responsive element
BdGATA1		GGTCCAT	579	7	-	cis-acting regulatory element involved in auxin responsiveness
BdGATA1		CACGTG	1015	6	-	cis-acting regulatory element involved in light responsiveness
BdGATA1		CACGTT	1410	6	+	cis-acting regulatory element involved in light responsiveness
BdGATA1		CACGTG	1463	6	-	cis-acting regulatory element involved in light responsiveness
BdGATA1		TTTTTACGGTTA	170	11	+	MYB binding site involved in flavonoid biosynthetic genes regulation
BdGATA2	ATCAAGTTTTTTAAGGAAGAAATCAAGTAAAACCTTGAACCTTTTGTAACATGTGATCATCTGCTGATTAAATATGCAGCCTCCAAGATTCAGCTTCTATGATGCTAGCAAACCAATGTATACATCACGGAGAAACCTACCGCCATCTATGATCAGCAGTAGCAAGGTATCTGGTGCCTCCCAGCTTGTACTATTTTTTTTTCTTGAAAATTTTGTCTGTGTCGTTTTGTACCTGGATATTCTTTTTACCATTCATTGTTGTATCATCATTATCTTCCTTAAAAATATCGAATTATAACTGTTCTTTTACACTTCTCAGAAATCAATTTGGTTGCGGTGCTGCCTAACATGTAAATACACTTGCAGATCACTGATTCAATCATTTCCCACGGATGTTTC…	TGACG	1607	5	+	cis-acting regulatory element involved in the MeJA-responsiveness
BdGATA2		GACACGTATG	1397	9	+	cis-acting element involved in light responsiveness
BdGATA2		CGTCA	1607	5	-	cis-acting regulatory element involved in the MeJA-responsiveness
BdGATA2		ACGTG	458	5	+	cis-acting element involved in the abscisic acid responsiveness
BdGATA2		CACGTG	1236	6	-	cis-acting element involved in the abscisic acid responsiveness
BdGATA2		ACGTG	1237	5	+	cis-acting element involved in the abscisic acid responsiveness
BdGATA2		ACGTG	1839	5	+	cis-acting element involved in the abscisic acid responsiveness
BdGATA2		TACGTGTC	1870	8	-	cis-acting element involved in the abscisic acid responsiveness
BdGATA2		ACGTG	1872	5	-	cis-acting element involved in the abscisic acid responsiveness
BdGATA2		CGCACGTGTC	1898	9	-	cis-acting element involved in the abscisic acid responsiveness
BdGATA2		CACGTG	1900	6	-	cis-acting element involved in the abscisic acid responsiveness
BdGATA2		ACGTG	1901	5	+	cis-acting element involved in the abscisic acid responsiveness
BdGATA2		CGCACGTGTC	1926	9	-	cis-acting element involved in the abscisic acid responsiveness
BdGATA2		CACGTG	1928	6	-	cis-acting element involved in the abscisic acid responsiveness
BdGATA2		ACGTG	1929	5	+	cis-acting element involved in the abscisic acid responsiveness
BdGATA2		AACCCGG	1962	7	-	cis-acting element involved in the abscisic acid responsiveness
BdGATA2		GATAGGG	804	7	+	part of a light responsive element
BdGATA2		GATAGGA	1548	7	-	part of a light responsive element
BdGATA2		CCTTTTG	40	7	+	gibberellin-responsive element
BdGATA2		CACGTT	457	6	-	cis-acting regulatory element involved in light responsiveness
BdGATA2		CACGTG	1236	6	-	cis-acting regulatory element involved in light responsiveness
BdGATA2		CACGTG	1900	6	-	cis-acting regulatory element involved in light responsiveness
BdGATA2		CACGTG	1928	6	-	cis-acting regulatory element involved in light responsiveness
BdGATA2		TTTTTACGGTTA	1514	11	+	MYB binding site involved in flavonoid biosynthetic genes regulation
BdGATA2		CACGAC	666	6	+	cis-acting regulatory element involved in light responsiveness
BdGATA2		CACGTG	1236	6	-	cis-acting regulatory element involved in light responsiveness
BdGATA2		TAACACGTAG	1812	9	+	cis-acting regulatory element involved in light responsiveness
BdGATA2		TACGTG	1838	6	+	cis-acting regulatory element involved in light responsiveness
BdGATA2		TACGTG	1872	6	-	cis-acting regulatory element involved in light responsiveness
BdGATA2		CACGTG	1900	6	-	cis-acting regulatory element involved in light responsiveness
BdGATA2		CACGTG	1928	6	-	cis-acting regulatory element involved in light responsiveness
BdGATA2		TCTTAC	535	6	+	part of a light responsive element
BdGATA2		AACGAC	221	6	-	auxin-responsive element
BdGATA2		CAACTG	874	6	-	MYB binding site involved in drought-inducibility
BdGATA2		ATTAAT	1623	6	-	part of a conserved DNA module involved in light responsiveness
BdGATA2		AAACCA	110	6	+	cis-acting regulatory element essential for the anaerobic induction
BdGATA2		AAACCA	986	6	-	cis-acting regulatory element essential for the anaerobic induction
BdGATA3	TCATGCACATCACTTTCTGTCCTAAAAAAGAAACCACGAAGGTACATGCATTTGAGAATAGCCAGATTCATACTTAAATCTGGTTCAGATTTATAGATTCATCATTATTGATTTCAATCCAATCAACTTAAACATTTAATATTTCGTTATTTTTTTACACTCTTAGTTCGATGCGACAATCCTCGGGACGCTGAAGTTTGTAGGACCGACTCATCTGTCGGGTTCAAATTCCAGTGATCTAGTTGCACACATCACGGTGTGTTCATTACGAAATTAGTAAGGTACACGGATTTGACACCAGTCTATCTCAAATGCAACGCGTGACTACAACAGATGTTTGTGAGGATGGGGTATGTGTTCTATCCGGTCTGCATAAACATGCACAGTATGGTTAAGGGA…	TACCGACAT	1039	9	+	cis-acting element involved in dehydration, low-temp, salt stresses
BdGATA3		CACGTT	1028	6	+	cis-acting regulatory element involved in light responsiveness
BdGATA3		CACGTT	1895	6	+	cis-acting regulatory element involved in light responsiveness
BdGATA3		ACGTG	786	5	+	cis-acting element involved in the abscisic acid responsiveness
BdGATA3		ACGTG	1028	5	-	cis-acting element involved in the abscisic acid responsiveness
BdGATA3		ACGTG	1895	5	-	cis-acting element involved in the abscisic acid responsiveness
BdGATA3		TGACG	784	5	+	cis-acting regulatory element involved in the MeJA-responsiveness
BdGATA3		TGACG	903	5	+	cis-acting regulatory element involved in the MeJA-responsiveness
BdGATA3		AGAAACTT	464	8	+	part of a module for light response
BdGATA3		CGTCA	784	5	-	cis-acting regulatory element involved in the MeJA-responsiveness
BdGATA3		CGTCA	903	5	-	cis-acting regulatory element involved in the MeJA-responsiveness
BdGATA3		GTTTTCTTAC	1259	9	+	cis-acting element involved in defense and stress responsiveness
BdGATA3		GGTTAA	390	6	+	light responsive element
BdGATA3		TCTGTTG	328	7	-	gibberellin-responsive element
BdGATA3		ATTAAT	734	6	+	part of a conserved DNA module involved in light responsiveness
BdGATA3		ATTAAT	1327	6	-	part of a conserved DNA module involved in light responsiveness
BdGATA3		ATTAAT	1409	6	-	part of a conserved DNA module involved in light responsiveness
BdGATA3		AAACCA	31	6	+	cis-acting regulatory element essential for the anaerobic induction
BdGATA3		AAACCA	618	6	-	cis-acting regulatory element essential for the anaerobic induction
BdGATA3		AAACCA	1508	6	+	cis-acting regulatory element essential for the anaerobic induction
BdGATA3		TCTTAC	430	6	+	part of a light responsive element
BdGATA3		TCTTAC	1192	6	+	part of a light responsive element
BdGATA3		TCTTAC	1263	6	+	part of a light responsive element
BdGATA3		CCATCTTTTT	611	9	-	cis-acting element involved in salicylic acid responsiveness
BdGATA3		CCATCTTTTT	719	9	-	cis-acting element involved in salicylic acid responsiveness
BdGATA3		CACGTC	785	6	-	cis-acting regulatory element involved in light responsiveness
BdGATA4	ATTACATGTTGTTCTGGTAAGAAAGAACGTGCCACTCTGAGTTTACTACTCCGTACATTATCTAACCGTTTCCAATTTCTTTAATCATAAAAAATGGTTGCTTGACTTAAACTTTAATGTTAATCAGGGGACAACATATTTGGGAGCAGTGCAACCGATGCAGCAGAATCACTACTCAGAGCAATTAACCCTGCTGTGGAGTACAAGGTACCATGGGCTGCCATATTAGGGAATCATGACCAGGAATCCACAATGACCCGAGCAGAACTGATGACATTCTTGTCTTTGATGGATTACTCAGTATCTCAAGTAAATCCTCCTGGATTTTTGGTACATGGGTTTGGCAATTATCATGTTGGCATCCATGGACCATTTGGATCGGAGTTGGTGAACACCAGC…	CACGTT	26	6	-	cis-acting regulatory element involved in light responsiveness
BdGATA4		GGTCCAT	365	7	-	cis-acting regulatory element involved in auxin responsiveness
BdGATA4		GGTCCAT	1407	7	-	cis-acting regulatory element involved in auxin responsiveness
BdGATA4		ACGTG	27	5	+	cis-acting element involved in the abscisic acid responsiveness
BdGATA4		CGTCA	441	5	+	cis-acting regulatory element involved in the MeJA-responsiveness
BdGATA4		CGTCA	605	5	+	cis-acting regulatory element involved in the MeJA-responsiveness
BdGATA4		TGACG	441	5	-	cis-acting regulatory element involved in the MeJA-responsiveness
BdGATA4		TGACG	605	5	-	cis-acting regulatory element involved in the MeJA-responsiveness
BdGATA4		ATTCTCTAAC	57	9	+	cis-acting element involved in defense and stress responsiveness
BdGATA4		GGTTAAT	184	7	-	light responsive element
BdGATA4		GGTTAA	185	6	-	light responsive element
BdGATA4		GGTTAA	404	6	-	light responsive element
BdGATA4		TGGTAATAA	617	9	-	part of a light responsive element
BdGATA4		TCTGTTG	1672	7	-	gibberellin-responsive element
BdGATA4		ATTAAT	1896	6	-	part of a conserved DNA module involved in light responsiveness
BdGATA4		AAACCA	1398	6	-	cis-acting regulatory element essential for the anaerobic induction
BdGATA4		AAACCA	1495	6	-	cis-acting regulatory element essential for the anaerobic induction
BdGATA4		TCTTAC	17	6	-	part of a light responsive element
BdGATA4		CCGAAA	1630	6	-	cis-acting element involved in low-temperature responsiveness
BdGATA5	ATTCTCAGTTTTGTTCATTTTAATATCTGAGTTGTTAAGCTTTAAATCAAATGGAAAAAAAAACTAATGGCTGGCATAACTAGGGCTGGATACTGAGCGCAAATCGGCTCGGCTTGGCTCAACTTGACTCGCTTCAACTCGTTAAGTTAACGAGCTAGGTTGACTCGACTCGTTAACATAACGAGAGTTAGCTTGTTAAACTCATTAAGCTCGGTAACAAAATTGGATATTAATCTTCTATAGATTTGATTGTCGCAGCATGTATTATACATGTATACGGACAAATGAGCTAGCATGATTAAAAATAACAAAATGGAGTTCATAACACTCAACTTACACGACTCCATGGGATTATAGAATAATTCATGTGCCGGGAGCCTGGATTATATGGACGGAGTT…	ATAGATAA	1921	8	-	part of a light responsive element
BdGATA5		CACGTT	1650	6	-	cis-acting regulatory element involved in light responsiveness
BdGATA5		ACGTG	1651	5	+	cis-acting element involved in the abscisic acid responsiveness
BdGATA5		ACGTG	1673	5	+	cis-acting element involved in the abscisic acid responsiveness
BdGATA5		TCTCCCT	1739	7	+	part of a light responsive element
BdGATA5		CAAATGAA(A/G)A	1127	9.5	+	part of a light responsive element
BdGATA5		GGTTAAT	1445	7	+	light responsive element
BdGATA5		ATTAAT	229	6	+	part of a conserved DNA module involved in light responsiveness
BdGATA5		ATTAAT	1406	6	-	part of a conserved DNA module involved in light responsiveness
BdGATA5		AACGAC	1595	6	+	auxin-responsive element
BdGATA5		AACCTAA	1305	7	+	MYB binding site involved in light responsiveness
BdGATA5		CCATCTTTTT	1158	9	-	cis-acting element involved in salicylic acid responsiveness
BdGATA5		CACGAC	337	6	+	cis-acting regulatory element involved in light responsiveness
BdGATA5		CACGTC	1672	6	-	cis-acting regulatory element involved in light responsiveness
BdGATA6	GAAATTGGATTTGGGAAAATCTATTAGCGAGGGTATTTTGACAATTAGGAGGACTAAAACGGAGAGGTTGATGGTGTCTATTTGCAATTTTCCCATGTTTCCAATCCACGACGTAGGACGTGTATCGGGCGGTGGACAACTCGAGGATGCACGGATGCACGAAGGCACCTGGATGCACAGGATATGATGCCGGTGAACAAATCCCAAAATGAGCCATTGTGTTTAGGGGTAGCACGCAGGTAAATATGTTTAATATTCCCCCATTCTAAAATTCTTGGCGTGATTTAAGTATAAATTTAAACTAAAACCACGACGATGATTTAGGAACGGAGGGAGTACAAAATTAGCATGATCGTGGATTTAACCCCTGTCTCCATCGGTTTAAGCCATGTGATGAGA…	CGTCA	506	5	-	cis-acting regulatory element involved in the MeJA-responsiveness
BdGATA6		CGTCA	648	5	+	cis-acting regulatory element involved in the MeJA-responsiveness
BdGATA6		CGTCA	894	5	+	cis-acting regulatory element involved in the MeJA-responsiveness
BdGATA6		CGTCA	1196	5	-	cis-acting regulatory element involved in the MeJA-responsiveness
BdGATA6		CGTCA	1402	5	+	cis-acting regulatory element involved in the MeJA-responsiveness
BdGATA6		TGACG	506	5	+	cis-acting regulatory element involved in the MeJA-responsiveness
BdGATA6		TGACG	648	5	-	cis-acting regulatory element involved in the MeJA-responsiveness
BdGATA6		TGACG	894	5	-	cis-acting regulatory element involved in the MeJA-responsiveness
BdGATA6		TGACG	1196	5	+	cis-acting regulatory element involved in the MeJA-responsiveness
BdGATA6		TGACG	1402	5	-	cis-acting regulatory element involved in the MeJA-responsiveness
BdGATA6		ACGTG	118	5	+	cis-acting element involved in the abscisic acid responsiveness
BdGATA6		ACGTG	402	5	-	cis-acting element involved in the abscisic acid responsiveness
BdGATA6		ACGTG	1198	5	+	cis-acting element involved in the abscisic acid responsiveness
BdGATA6		ACGTG	1541	5	+	cis-acting element involved in the abscisic acid responsiveness
BdGATA6		CACGTG	1683	6	-	cis-acting element involved in the abscisic acid responsiveness
BdGATA6		ACGTG	1684	5	+	cis-acting element involved in the abscisic acid responsiveness
BdGATA6		GGGCGG	127	6	+	light responsive element
BdGATA6		ATAGATAA	1871	8	+	part of a light responsive element
BdGATA6		cCATATCCAAT	4	10	-	part of a light responsive element
BdGATA6		CACGTT	402	6	+	cis-acting regulatory element involved in light responsiveness
BdGATA6		CACGTT	1540	6	-	cis-acting regulatory element involved in light responsiveness
BdGATA6		CACGTG	1683	6	-	cis-acting regulatory element involved in light responsiveness
BdGATA6		CCGAAA	1827	6	+	cis-acting element involved in low-temperature responsiveness
BdGATA6		CACGAC	107	6	+	cis-acting regulatory element involved in light responsiveness
BdGATA6		CACGTC	117	6	-	cis-acting regulatory element involved in light responsiveness
BdGATA6		CACGAC	309	6	+	cis-acting regulatory element involved in light responsiveness
BdGATA6		CACGTC	1197	6	-	cis-acting regulatory element involved in light responsiveness
BdGATA6		CACGAC	1397	6	+	cis-acting regulatory element involved in light responsiveness
BdGATA6		CACGAC	1618	6	-	cis-acting regulatory element involved in light responsiveness
BdGATA6		CACGTG	1683	6	-	cis-acting regulatory element involved in light responsiveness
BdGATA6		CACGAC	1957	6	-	cis-acting regulatory element involved in light responsiveness
BdGATA6		AAACCA	305	6	+	cis-acting regulatory element essential for the anaerobic induction
BdGATA6		AAACCA	1578	6	+	cis-acting regulatory element essential for the anaerobic induction
BdGATA6		AAACCA	1716	6	+	cis-acting regulatory element essential for the anaerobic induction
BdGATA6		AAACCA	1756	6	+	cis-acting regulatory element essential for the anaerobic induction
BdGATA6		AACGAC	1709	6	-	auxin-responsive element
BdGATA6		GGTTAA	361	6	-	light responsive element
BdGATA6		GTGTGTGAA	1016	9	-	light responsive element
BdGATA7	TTCCCTTGTTTACGTACTTTTATTTACACGCCTAGCTGCGCGCTAGGTAACTCTCATCTTTTCTTACACCGATTCATAGAGGAGTATATATATGGTGGACTATAGAAGAAGAAGAAGCTACTGATCAGTAGGAGGGTAAATACGTATATTCCGCCAGCTGGCACCAGTGAACGACCCACCATGCATTACGCTCAACGGCTCAAGACGATCGACAGGCAAAGCAGCTAGCGCAACGGGTGAGGCGGCCGGCAAGGGAGGTGTGCTTGTGTCAGGGCAAAGCAGCATCTAGCTAGCTTATTAGCCGCAGGCCGGTCCAGCCACAGTAATTTATATACTGTATCATTATTCATCAAGACAAGATATGCACGTTATCTTGGCTGGCATATTTCTGGAGTAACA…	GGTTAAT	1275	7	-	light responsive element
BdGATA7		GGTTAA	1276	6	-	light responsive element
BdGATA7		CAACTG	1374	6	+	MYB binding site involved in drought-inducibility
BdGATA7		CAACTG	1961	6	+	MYB binding site involved in drought-inducibility
BdGATA7		ATTAAT	1512	6	-	part of a conserved DNA module involved in light responsiveness
BdGATA7		ATTAAT	1768	6	-	part of a conserved DNA module involved in light responsiveness
BdGATA7		AAACCA	1094	6	+	cis-acting regulatory element essential for the anaerobic induction
BdGATA7		AAACCA	1773	6	-	cis-acting regulatory element essential for the anaerobic induction
BdGATA7		AACGAC	170	6	+	auxin-responsive element
BdGATA7		AACGAC	580	6	+	auxin-responsive element
BdGATA7		TCTTAC	62	6	+	part of a light responsive element
BdGATA7		TCTTAC	1410	6	-	part of a light responsive element
BdGATA7		CCATCTTTTT	536	9	-	cis-acting element involved in salicylic acid responsiveness
BdGATA7		CACGTC	679	6	+	cis-acting regulatory element involved in light responsiveness
BdGATA7		CACGTG	696	6	+	cis-acting regulatory element involved in light responsiveness
BdGATA7		CACGTG	725	6	+	cis-acting regulatory element involved in light responsiveness
BdGATA7		CACGTG	773	6	+	cis-acting regulatory element involved in light responsiveness
BdGATA7		TACGTG	1119	6	+	cis-acting regulatory element involved in light responsiveness
BdGATA7		CACGTC	1268	6	-	cis-acting regulatory element involved in light responsiveness
BdGATA7		TACGTG	1846	6	+	cis-acting regulatory element involved in light responsiveness
BdGATA7		CACGTT	365	6	+	cis-acting regulatory element involved in light responsiveness
BdGATA7		CACGTG	696	6	+	cis-acting regulatory element involved in light responsiveness
BdGATA7		CACGTG	725	6	+	cis-acting regulatory element involved in light responsiveness
BdGATA7		CACGTG	773	6	+	cis-acting regulatory element involved in light responsiveness
BdGATA7		CACGTT	1971	6	+	cis-acting regulatory element involved in light responsiveness
BdGATA7		ACGTG	365	5	-	cis-acting element involved in the abscisic acid responsiveness
BdGATA7		ACGTG	679	5	-	cis-acting element involved in the abscisic acid responsiveness
BdGATA7		CACGTG	696	6	+	cis-acting element involved in the abscisic acid responsiveness
BdGATA7		ACGTG	697	5	+	cis-acting element involved in the abscisic acid responsiveness
BdGATA7		CACGTG	725	6	+	cis-acting element involved in the abscisic acid responsiveness
BdGATA7		ACGTG	726	5	+	cis-acting element involved in the abscisic acid responsiveness
BdGATA7		CACGTG	773	6	+	cis-acting element involved in the abscisic acid responsiveness
BdGATA7		ACGTG	774	5	+	cis-acting element involved in the abscisic acid responsiveness
BdGATA7		CGTACGTGCA	1117	9	+	cis-acting element involved in the abscisic acid responsiveness
BdGATA7		ACGTG	1120	5	+	cis-acting element involved in the abscisic acid responsiveness
BdGATA7		ACGTG	1269	5	+	cis-acting element involved in the abscisic acid responsiveness
BdGATA7		ACGTG	1847	5	+	cis-acting element involved in the abscisic acid responsiveness
BdGATA7		ACGTG	1971	5	-	cis-acting element involved in the abscisic acid responsiveness
BdGATA7		CGTCA	684	5	+	cis-acting regulatory element involved in the MeJA-responsiveness
BdGATA7		CGTCA	1267	5	-	cis-acting regulatory element involved in the MeJA-responsiveness
BdGATA7		TGACG	684	5	-	cis-acting regulatory element involved in the MeJA-responsiveness
BdGATA7		TGACG	1267	5	+	cis-acting regulatory element involved in the MeJA-responsiveness
BdGATA7		GTTTTCTTAC	58	9	+	cis-acting element involved in defense and stress responsiveness
BdGATA8	CTCGTTAGCGGGCTACATGCTGTTTTTTCGAGACAACTTTTTTGATAGCTAAGGGAAACGTGTCTGTCTTTACATGGAAGGAAAATATGACTATTACTCCCTCCGTCCCATAACACGAGGCACATCACATTCATAGATCATCAATTAAGCTAACTAAATATAAATTCAATAATTAAAAAACGTATTATTAGAAAGTTCTTTCGATAAAGAATCTAATGATGTATTTTTTATTAAGAAAATATATATTTAATTAATTAATCAAAATTAATGATCTAGGAATACGTGCGTGCCTCATATTATGGCCTAGGAAGGAGGGAGTAACTAAAAGAAAAACAACCAAACGTCATTTAGACCGGAAACCCTCTTCTGCGGGTGACCACTGAGACTGCGGCGGGCGGA…	TAAGAGAGGAA	412	10	+	light responsive element
BdGATA8		TAAGAGAGGAA	1850	10	-	light responsive element
BdGATA8		ATTAAT	250	6	+	part of a conserved DNA module involved in light responsiveness
BdGATA8		ATTAAT	254	6	+	part of a conserved DNA module involved in light responsiveness
BdGATA8		ATTAAT	264	6	+	part of a conserved DNA module involved in light responsiveness
BdGATA8		ATTAAT	799	6	+	part of a conserved DNA module involved in light responsiveness
BdGATA8		CAAATGAA(A/G)A	823	9.5	-	part of a light responsive element
BdGATA8		TACGTG	280	6	+	cis-acting regulatory element involved in light responsiveness
BdGATA8		CACGTG	763	6	+	cis-acting regulatory element involved in light responsiveness
BdGATA8		GCCACGTGGA	1018	10	-	cis-acting regulatory element involved in light responsiveness
BdGATA8		CACGTG	1020	6	-	cis-acting regulatory element involved in light responsiveness
BdGATA8		CACGTC	1284	6	-	cis-acting regulatory element involved in light responsiveness
BdGATA8		CACGTC	1758	6	+	cis-acting regulatory element involved in light responsiveness
BdGATA8		TCAGAAGAGG	361	9	-	cis-acting element involved in salicylic acid responsiveness
BdGATA8		TCAGAAGAGG	1065	9	-	cis-acting element involved in salicylic acid responsiveness
BdGATA8		CACGTT	57	6	-	cis-acting regulatory element involved in light responsiveness
BdGATA8		CACGTG	763	6	+	cis-acting regulatory element involved in light responsiveness
BdGATA8		CACGTG	1020	6	-	cis-acting regulatory element involved in light responsiveness
BdGATA8		CGTCA	342	5	+	cis-acting regulatory element involved in the MeJA-responsiveness
BdGATA8		CGTCA	1738	5	+	cis-acting regulatory element involved in the MeJA-responsiveness
BdGATA8		CGTCA	1760	5	+	cis-acting regulatory element involved in the MeJA-responsiveness
BdGATA8		TGACG	342	5	-	cis-acting regulatory element involved in the MeJA-responsiveness
BdGATA8		TGACG	1738	5	-	cis-acting regulatory element involved in the MeJA-responsiveness
BdGATA8		TGACG	1760	5	-	cis-acting regulatory element involved in the MeJA-responsiveness
BdGATA8		GCAACGTGTC	55	9	+	cis-acting element involved in the abscisic acid responsiveness
BdGATA8		ACGTG	58	5	+	cis-acting element involved in the abscisic acid responsiveness
BdGATA8		ACGTG	281	5	+	cis-acting element involved in the abscisic acid responsiveness
BdGATA8		CACGTG	763	6	+	cis-acting element involved in the abscisic acid responsiveness
BdGATA8		ACGTG	764	5	+	cis-acting element involved in the abscisic acid responsiveness
BdGATA8		CACGTG	1020	6	-	cis-acting element involved in the abscisic acid responsiveness
BdGATA8		ACGTG	1021	5	+	cis-acting element involved in the abscisic acid responsiveness
BdGATA8		ACGTG	1285	5	+	cis-acting element involved in the abscisic acid responsiveness
BdGATA8		ACGTG	1758	5	-	cis-acting element involved in the abscisic acid responsiveness
BdGATA8		GGGCGG	393	6	+	light responsive element
BdGATA8		GGGCGG	480	6	-	light responsive element
BdGATA8		GGGCGG	717	6	+	light responsive element
BdGATA8		AAACCA	705	6	-	cis-acting regulatory element essential for the anaerobic induction
BdGATA8		AAACCA	1577	6	+	cis-acting regulatory element essential for the anaerobic induction
BdGATA8		CCACGTGGC	1019	9	+	part of a light responsive element
BdGATA8		ACCTAACCCGG	506	10	-	part of a light responsive element
BdGATA8		GATAGGG	1048	7	-	part of a light responsive element
BdGATA8		AGAAACAA	884	8	+	part of a module for light response
BdGATA9	ACCTTTTCGGTTTACAAGACCTATTTCAACAATTTCAAAATTTTCAGTTTGTAAACCAATTTGCCTTGAAAACAAACAAATTTTGGTTCTCAACGTGAAACCGACCAAGGTTGAATGCATACATGCTCTAATGCTTTATTAATAATTAATCTAGCACATAGCTAGTACAAATCATATAATCCATATTAATTGTCTCAAATTTGTTCAAATATGAATGTATCTATGTTTAAAAAAATCTATATAGATGTAATATTTCGACAAATATTATGAATCGGAAAGAGTATTTTTTTTTCAAAATACACGGCACAGCGATTCATGCAAGCACATCAGTGTGTTTCTGCCATGTGTAATGGTGACGGACATGCATGGATTGAGGTCTTCATGGCCCGGGCAATGACT…	AAACCA	53	6	+	cis-acting regulatory element essential for the anaerobic induction
BdGATA9		ATTAAT	138	6	+	part of a conserved DNA module involved in light responsiveness
BdGATA9		ATTAAT	145	6	+	part of a conserved DNA module involved in light responsiveness
BdGATA9		ATTAAT	185	6	+	part of a conserved DNA module involved in light responsiveness
BdGATA9		ATTAAT	941	6	+	part of a conserved DNA module involved in light responsiveness
BdGATA9		CAACTG	610	6	+	MYB binding site involved in drought-inducibility
BdGATA9		GGTTAA	558	6	-	light responsive element
BdGATA9		CACGAC	417	6	-	cis-acting regulatory element involved in light responsiveness
BdGATA9		CACGTC	831	6	-	cis-acting regulatory element involved in light responsiveness
BdGATA9		GCCACGTGGA	1086	9	-	cis-acting regulatory element involved in light responsiveness
BdGATA9		CCGAAA	5	6	-	cis-acting element involved in low-temperature responsiveness
BdGATA9		(T/C)C(T/C)AACGG(T/C)(T/C)A	1229	8.5	+	cis-acting element involved in cell cycle regulation
BdGATA9		CACGTT	92	6	-	cis-acting regulatory element involved in light responsiveness
BdGATA9		TCCACATGGCA	339	10	-	cis-acting regulatory element involved in light responsiveness
BdGATA9		CACGTT	976	6	+	cis-acting regulatory element involved in light responsiveness
BdGATA9		CCTTTTG	1095	7	+	gibberellin-responsive element
BdGATA9		CATCGTGTGGC	1013	10	-	part of a light responsive element
BdGATA9		ACGTG	93	5	+	cis-acting element involved in the abscisic acid responsiveness
BdGATA9		ACGTG	832	5	+	cis-acting element involved in the abscisic acid responsiveness
BdGATA9		TACGGTC	968	7	+	cis-acting element involved in the abscisic acid responsiveness
BdGATA9		ACGTG	976	5	-	cis-acting element involved in the abscisic acid responsiveness
BdGATA9		GCAACGTGTC	1748	9	+	cis-acting element involved in the abscisic acid responsiveness
BdGATA9		GGGCGG	905	6	-	light responsive element
BdGATA9		CGTCA	354	5	-	cis-acting regulatory element involved in the MeJA-responsiveness
BdGATA9		CGTCA	830	5	-	cis-acting regulatory element involved in the MeJA-responsiveness
BdGATA9		CGTCA	1217	5	-	cis-acting regulatory element involved in the MeJA-responsiveness
BdGATA9		CGTCA	1220	5	+	cis-acting regulatory element involved in the MeJA-responsiveness
BdGATA9		CGTCA	1490	5	+	cis-acting regulatory element involved in the MeJA-responsiveness
BdGATA9		TGACG	354	5	+	cis-acting regulatory element involved in the MeJA-responsiveness
BdGATA9		TGACG	830	5	+	cis-acting regulatory element involved in the MeJA-responsiveness
BdGATA9		TGACG	1217	5	+	cis-acting regulatory element involved in the MeJA-responsiveness
BdGATA9		TGACG	1220	5	-	cis-acting regulatory element involved in the MeJA-responsiveness
BdGATA9		TGACG	1490	5	-	cis-acting regulatory element involved in the MeJA-responsiveness
BdGATA10	AGACAGGATGGTGGGGATGTAAACTTGTGAAGTTACTTTCCCTAGGTGATGCCTTCCGTTGATCAGGTGCACAACCCCAGATGGTCCAACCGCGCGAGATTTTTTTTCATGCCGCTTCCACGTTTCAATCGAAAGTCAACAGATTATGGTCAAACGTTTTATTTTTGTAAAAAAAATATTACAGATACCTTGTATACAGATAATGTTATATGTAACGAATGCCACTAACATAGTTGTGAAAAATGGTCGACATGTTTGATGGATGCCCTTCGTGGGTCGAGCTTGAGGCGTCGATTGATGCAGAGACCGATGTATAATGTTTCGGGAAACAATAAATGATACAATGCTGACTATCCTGACTCAGCAATCCACCGGTCTCCCCCTTCTCCTCTTATATGC…	AAACCA	648	6	-	cis-acting regulatory element essential for the anaerobic induction
BdGATA10		AAACCA	711	6	-	cis-acting regulatory element essential for the anaerobic induction
BdGATA10		CAACTG	1205	6	-	MYB binding site involved in drought-inducibility
BdGATA10		CAACTG	1560	6	-	MYB binding site involved in drought-inducibility
BdGATA10		TCTGTTG	137	7	-	gibberellin-responsive element
BdGATA10		CACGAC	991	6	+	cis-acting regulatory element involved in light responsiveness
BdGATA10		TACGTG	1876	6	-	cis-acting regulatory element involved in light responsiveness
BdGATA10		CCGAAA	320	6	-	cis-acting element involved in low-temperature responsiveness
BdGATA10		CCGAAA	683	6	-	cis-acting element involved in low-temperature responsiveness
BdGATA10		CCGAAA	746	6	-	cis-acting element involved in low-temperature responsiveness
BdGATA10		CACGTT	119	6	+	cis-acting regulatory element involved in light responsiveness
BdGATA10		CACGTT	1404	6	+	cis-acting regulatory element involved in light responsiveness
BdGATA10		GATAGGA	423	7	-	part of a light responsive element
BdGATA10		ACGTG	119	5	-	cis-acting element involved in the abscisic acid responsiveness
BdGATA10		ACGTG	1404	5	-	cis-acting element involved in the abscisic acid responsiveness
BdGATA10		CGTACGTGCA	1874	9	-	cis-acting element involved in the abscisic acid responsiveness
BdGATA10		ACGTG	1876	5	-	cis-acting element involved in the abscisic acid responsiveness
BdGATA10		TGACG	863	5	+	cis-acting regulatory element involved in the MeJA-responsiveness
BdGATA10		GACACGTATG	1006	9	-	cis-acting element involved in light responsiveness
BdGATA10		GACACGTATG	1139	9	-	cis-acting element involved in light responsiveness
BdGATA10		GACACGTATG	1273	9	-	cis-acting element involved in light responsiveness
BdGATA10		CGTCA	863	5	-	cis-acting regulatory element involved in the MeJA-responsiveness
BdGATA11	GAGGCTCTGCTCAGTTCATCATAGCGCTAGAGCTGGACGACATTGCTCACCTATATTAGCACTGGATCAACTATGGATGTGGAGTTATAGAAGGCCTAGATAGCTTGGTTGCGTACTACTTGAGCTTGATTTGGGCGGGTATACATAGGCACATAACGAAGCAACGATCCACCTCTCCTGACCATATTCCACGAGAGCGTTTTGGGGAAAATGGGGCCCACCACGTGCGAACCTTCTGTTCGTAAAGATCACGTGAGTGTGGTTAGGCTGCCGGAATTGGTACGTGTGATGCGTTCGGGACCTTAAAATAAAAGCGCGCGTCGTTAAGAATGGTAATTACATCTGTATCATACGGATTGTGAAAATGTTCGACCGTGTTCCTGTAAGGCATACTCTAAA…	CACGTG	222	6	+	cis-acting regulatory element involved in light responsiveness
BdGATA11		CACGTG	250	6	+	cis-acting regulatory element involved in light responsiveness
BdGATA11		CACGTG	500	6	+	cis-acting regulatory element involved in light responsiveness
BdGATA11		CACGTT	624	6	-	cis-acting regulatory element involved in light responsiveness
BdGATA11		CACGTG	222	6	+	cis-acting element involved in the abscisic acid responsiveness
BdGATA11		ACGTG	223	5	+	cis-acting element involved in the abscisic acid responsiveness
BdGATA11		CACGTG	250	6	+	cis-acting element involved in the abscisic acid responsiveness
BdGATA11		ACGTG	251	5	+	cis-acting element involved in the abscisic acid responsiveness
BdGATA11		ACGTG	282	5	+	cis-acting element involved in the abscisic acid responsiveness
BdGATA11		CACGTG	500	6	+	cis-acting element involved in the abscisic acid responsiveness
BdGATA11		ACGTG	501	5	+	cis-acting element involved in the abscisic acid responsiveness
BdGATA11		ACGTG	625	5	+	cis-acting element involved in the abscisic acid responsiveness
BdGATA11		ACGTG	1676	5	-	cis-acting element involved in the abscisic acid responsiveness
BdGATA11		GGGCGG	133	6	+	light responsive element
BdGATA11		TGACG	1370	5	-	cis-acting regulatory element involved in the MeJA-responsiveness
BdGATA11		AGAAACAA	570	8	-	part of a module for light response
BdGATA11		CGTCA	1370	5	+	cis-acting regulatory element involved in the MeJA-responsiveness
BdGATA11		AACGAC	320	6	-	auxin-responsive element
BdGATA11		AACGAC	822	6	+	auxin-responsive element
BdGATA11		CAACTG	1655	6	+	MYB binding site involved in drought-inducibility
BdGATA11		CAACTG	1826	6	-	MYB binding site involved in drought-inducibility
BdGATA11		TCTTAC	1179	6	+	part of a light responsive element
BdGATA11		TCTTAC	1934	6	-	part of a light responsive element
BdGATA11		TAAGAGAGGAA	1173	10	-	light responsive element
BdGATA11		CACGTG	222	6	+	cis-acting regulatory element involved in light responsiveness
BdGATA11		CACGTG	250	6	+	cis-acting regulatory element involved in light responsiveness
BdGATA11		TACGTG	281	6	+	cis-acting regulatory element involved in light responsiveness
BdGATA11		ACACGTGT	499	8	+	cis-acting regulatory element involved in light responsiveness
BdGATA11		CACGTG	500	6	+	cis-acting regulatory element involved in light responsiveness
BdGATA11		CACGAC	1521	6	-	cis-acting regulatory element involved in light responsiveness
BdGATA11		TACGTG	1676	6	-	cis-acting regulatory element involved in light responsiveness
BdGATA11		TCAGAAGAGG	172	9	-	cis-acting element involved in salicylic acid responsiveness
BdGATA11		CCGAAA	1244	6	-	cis-acting element involved in low-temperature responsiveness
BdGATA12	ACAAGGGTTATTTCCGCTCCGACACCATTTGATAGAAGCACAATTGTCAGTTTCTGATTAAATCAAGAAGGTTTCCCTTTTTTTGCCCCTACAGCTAGAAAGAATTAATGAAAATCAAGAACCGCGGGATTTGGGGCTCCGTTTTTTCACACCCTATAGCTCGAAGGAAATAATAAAACCAAGAATGGTGGGATTTGGGGCTCCCCCCCCCCCCCCCCTATAGCGATAAATAATCAATAAAAATCAAGAACGGTGGAATTTTGGGCTTTTTTTCGCTGTATAGCAAAAGAGAAATATTAAAAATCAAGAACGGTGGGATTCAAGGTTCCGTTTTTTCGCCCGCTATAGTTAGATAGAATTAACAAAAAATGAACAGCAGCGGGATTTGGGGCTCCATTT…	CAACTG	504	6	+	MYB binding site involved in drought-inducibility
BdGATA12		ATTAAT	104	6	+	part of a conserved DNA module involved in light responsiveness
BdGATA12		ATTAAT	571	6	+	part of a conserved DNA module involved in light responsiveness
BdGATA12		ATTAAT	885	6	+	part of a conserved DNA module involved in light responsiveness
BdGATA12		ATTAAT	937	6	+	part of a conserved DNA module involved in light responsiveness
BdGATA12		ATTAAT	1003	6	-	part of a conserved DNA module involved in light responsiveness
BdGATA12		ATTAAT	1120	6	-	part of a conserved DNA module involved in light responsiveness
BdGATA12		ATTAAT	1198	6	-	part of a conserved DNA module involved in light responsiveness
BdGATA12		ATTAAT	1250	6	-	part of a conserved DNA module involved in light responsiveness
BdGATA12		ATTAAT	1380	6	-	part of a conserved DNA module involved in light responsiveness
BdGATA12		ATTAAT	1562	6	-	part of a conserved DNA module involved in light responsiveness
BdGATA12		ATTAAT	1677	6	-	part of a conserved DNA module involved in light responsiveness
BdGATA12		ATTAAT	1770	6	-	part of a conserved DNA module involved in light responsiveness
BdGATA12		AAACCA	176	6	+	cis-acting regulatory element essential for the anaerobic induction
BdGATA12		AAACCA	763	6	+	cis-acting regulatory element essential for the anaerobic induction
BdGATA12		AACGAC	954	6	+	auxin-responsive element
BdGATA12		AACGAC	1072	6	+	auxin-responsive element
BdGATA12		TACGTG	422	6	-	cis-acting regulatory element involved in light responsiveness
BdGATA12		CACGTC	451	6	+	cis-acting regulatory element involved in light responsiveness
BdGATA12		CACGAC	1940	6	+	cis-acting regulatory element involved in light responsiveness
BdGATA12		CCATCTTTTT	1349	9	+	cis-acting element involved in salicylic acid responsiveness
BdGATA12		CCGAAA	861	6	-	cis-acting element involved in low-temperature responsiveness
BdGATA12		CCGAAA	979	6	-	cis-acting element involved in low-temperature responsiveness
BdGATA12		CCGAAA	1097	6	-	cis-acting element involved in low-temperature responsiveness
BdGATA12		CCGAAA	1523	6	-	cis-acting element involved in low-temperature responsiveness
BdGATA12		CCGAAA	1538	6	-	cis-acting element involved in low-temperature responsiveness
BdGATA12		AGATAAGG	1814	8	+	part of a light responsive element
BdGATA12		ACGTG	422	5	-	cis-acting element involved in the abscisic acid responsiveness
BdGATA12		ACGTG	451	5	-	cis-acting element involved in the abscisic acid responsiveness
BdGATA12		GGGCGG	1606	6	-	light responsive element
BdGATA13	GGGGTGTGCTAGCAGGAGATCGAAGAGGAAATGATCAGGCTACGGTATGAAGCTAGCGGTAGCCGTATCGGATCCCCGTAGCGGCAGCTAGCAGCTGTTGTGAGTAGGCCAGCATATCCTGGATTTGCGTGCGTGGAGGTTGGTGCCAAAAGGCGGGATCTTCTATGCCTGACCGCGACTGTTCCTTGGACCGATGATCGGATTCGATTCGACCGGGGACTTTATGGAGCTCGGGGGCCGGGAGCCATGCCAATATGCCTTGCCATGCATGATGGATCATCGTCGCGCGCGGGCCAATTATATCTTCCCCCGCCCGTCTTTTCCCGTGTTCCCTCCTCATCCTCGCGTCGCTCCTCCGACTCCTTTTGCTCTTTTGCTTCTTTTGATTTCGGTTCCTCG…	ATTAAT	626	6	+	part of a conserved DNA module involved in light responsiveness
BdGATA13		ATTAAT	879	6	+	part of a conserved DNA module involved in light responsiveness
BdGATA13		CCGAAA	387	6	-	cis-acting element involved in low-temperature responsiveness
BdGATA13		TACGTG	664	6	+	cis-acting regulatory element involved in light responsiveness
BdGATA13		CACGTC	1290	6	+	cis-acting regulatory element involved in light responsiveness
BdGATA13		GCCACGTGGA	1334	9	-	cis-acting regulatory element involved in light responsiveness
BdGATA13		CACGTG	1336	6	-	cis-acting regulatory element involved in light responsiveness
BdGATA13		CCACGTAA	1540	8	+	cis-acting regulatory element involved in light responsiveness
BdGATA13		TACGTG	1541	6	-	cis-acting regulatory element involved in light responsiveness
BdGATA13		CACGTC	1585	6	+	cis-acting regulatory element involved in light responsiveness
BdGATA13		AATCTAATCC	200	9	-	part of a conserved DNA module involved in light responsiveness
BdGATA13		CACGTT	556	6	-	cis-acting regulatory element involved in light responsiveness
BdGATA13		CACGTT	633	6	+	cis-acting regulatory element involved in light responsiveness
BdGATA13		CACGTGAAA	1333	9	-	cis-acting regulatory element involved in light responsiveness
BdGATA13		CACGTG	1336	6	-	cis-acting regulatory element involved in light responsiveness
BdGATA13		CCTTTTG	147	7	-	gibberellin-responsive element
BdGATA13		CCTTTTG	362	7	+	gibberellin-responsive element
BdGATA13		CCTTTTG	1348	7	+	gibberellin-responsive element
BdGATA13		CGTCA	703	5	+	cis-acting regulatory element involved in the MeJA-responsiveness
BdGATA13		CGTCA	837	5	-	cis-acting regulatory element involved in the MeJA-responsiveness
BdGATA13		GCGACGTACC	778	9	-	cis-acting element involved in light responsiveness
BdGATA13		TGACG	703	5	-	cis-acting regulatory element involved in the MeJA-responsiveness
BdGATA13		TGACG	837	5	+	cis-acting regulatory element involved in the MeJA-responsiveness
BdGATA13		ACGTG	557	5	+	cis-acting element involved in the abscisic acid responsiveness
BdGATA13		ACGTG	633	5	-	cis-acting element involved in the abscisic acid responsiveness
BdGATA13		CGTACGTGCA	662	10	+	cis-acting element involved in the abscisic acid responsiveness
BdGATA13		ACGTG	665	5	+	cis-acting element involved in the abscisic acid responsiveness
BdGATA13		CGTACGTGCA	1206	9	+	cis-acting element involved in the abscisic acid responsiveness
BdGATA13		ACGTG	1290	5	-	cis-acting element involved in the abscisic acid responsiveness
BdGATA13		CACGTG	1336	6	-	cis-acting element involved in the abscisic acid responsiveness
BdGATA13		ACGTG	1337	5	+	cis-acting element involved in the abscisic acid responsiveness
BdGATA13		ACGTG	1541	5	-	cis-acting element involved in the abscisic acid responsiveness
BdGATA13		ACGTG	1585	5	-	cis-acting element involved in the abscisic acid responsiveness
BdGATA13		GGGCGG	310	6	-	light responsive element
BdGATA13		GGGCGG	1974	6	-	light responsive element
BdGATA14	TCCGAAATGTACACCGATTAAGAACTTTGAAACAATCTACACCATATAATTTCTGCTAGTTTAATTAGATATTGGATTAGCTATTAGAAACTATGCGGTGTAGATACTATGTGTAGCGGATGAAAAAACATGTCTAGCAAGCACATTCGCCTTACATAAATCCGCATATGCACTGCCACGCGAATCCATGCATGCTTCAACATCCGCTTTCCAGTGACAGCATGCCCGCAAGAAAATGTCAGTCGGAAGCCAAACTACCATAGATGTACCGAAATCCACGACCACGACCGTAAGCTGGAGGACACCCAAATATCTCTCACTACCCGACGCCAGAAGCAACAAACATCACCAGAAACAACATGACAAAATAAGAGAGATTTCGTGTCAAACGTAAAAGGT…	GGGCGG	1214	6	-	light responsive element
BdGATA14		GGGCGG	1845	6	-	light responsive element
BdGATA14		TACGGTC	286	7	-	cis-acting element involved in the abscisic acid responsiveness
BdGATA14		ACGTG	1447	5	+	cis-acting element involved in the abscisic acid responsiveness
BdGATA14		AGAAACAA	351	8	+	part of a module for light response
BdGATA14		ATAGATAA	761	8	+	part of a light responsive element
BdGATA14		CACGAC	277	6	+	cis-acting regulatory element involved in light responsiveness
BdGATA14		CACGAC	283	6	+	cis-acting regulatory element involved in light responsiveness
BdGATA14		CACGTC	1446	6	-	cis-acting regulatory element involved in light responsiveness
BdGATA14		CCGAAA	2	6	+	cis-acting element involved in low-temperature responsiveness
BdGATA14		CCGAAA	269	6	+	cis-acting element involved in low-temperature responsiveness
BdGATA14		CCGAAA	549	6	-	cis-acting element involved in low-temperature responsiveness
BdGATA14		GGTTAA	1242	6	-	light responsive element
BdGATA14		AAACCA	968	6	+	cis-acting regulatory element essential for the anaerobic induction
BdGATA14		AAACCA	1017	6	+	cis-acting regulatory element essential for the anaerobic induction
BdGATA14		ATTAAT	464	6	+	part of a conserved DNA module involved in light responsiveness
BdGATA14		ATTAAT	627	6	+	part of a conserved DNA module involved in light responsiveness
BdGATA14		TCTCCCT	1795	7	+	part of a light responsive element
BdGATA15	CAGATGGAAGGGAGATTGCAGTGAAAGTGCCAACAAACGATTCATACCAAGGAAAGAAGCAGTTCACAAATGAGGTACTTTAATTTGCAAACCAAGGAAATAATGCTATTCTATAGCCTTGAATATGGCATAGTACATGTTAATTCTCTTGACTCCAATCATGAATAATTTTTCAGGTATCTTTGCTCTCAAGAATTCACCATAGGAACCTGGTAGCATTTCTAGGTTACTGCCATGAAGATGGCAAAAACATTCTGGTTTATGAGTTCATGATGAATGGAACTCTGAAGGAACATCTTCATGGTAATTTGATTCTGTTGCCTTTGTGCATTCATTGATCACATGAATAAGAAAGAATGGATGGTGTTAATTTGAACGGACATGAGCAGTTATTAAATT…	CGTCA	516	5	+	cis-acting regulatory element involved in the MeJA-responsiveness
BdGATA15		CGTCA	820	5	-	cis-acting regulatory element involved in the MeJA-responsiveness
BdGATA15		CGTCA	1090	5	-	cis-acting regulatory element involved in the MeJA-responsiveness
BdGATA15		TGACG	516	5	-	cis-acting regulatory element involved in the MeJA-responsiveness
BdGATA15		TGACG	820	5	+	cis-acting regulatory element involved in the MeJA-responsiveness
BdGATA15		TGACG	1090	5	+	cis-acting regulatory element involved in the MeJA-responsiveness
BdGATA15		GGGCGG	882	6	-	light responsive element
BdGATA15		GGGCGG	1174	6	+	light responsive element
BdGATA15		GGGCGG	1213	6	+	light responsive element
BdGATA15		GGGCGG	1834	6	-	light responsive element
BdGATA15		GATTCTGTGGC	311	10	+	part of a light responsive element
BdGATA15		ACGTG	1015	5	+	cis-acting element involved in the abscisic acid responsiveness
BdGATA15		TATCCCA	632	7	-	cis-acting element involved in gibberellin-responsiveness
BdGATA15		CCATCTTTTT	1839	9	+	cis-acting element involved in salicylic acid responsiveness
BdGATA15		CACGTC	1014	6	-	cis-acting regulatory element involved in light responsiveness
BdGATA15		CACGAC	1227	6	+	cis-acting regulatory element involved in light responsiveness
BdGATA15		CACGAC	1378	6	+	cis-acting regulatory element involved in light responsiveness
BdGATA15		TCTCCCT	9	7	-	part of a light responsive element
BdGATA15		TCTCCCT	1492	7	-	part of a light responsive element
BdGATA15		TCTTAC	1487	6	-	part of a light responsive element
BdGATA15		AAACCA	89	6	+	cis-acting regulatory element essential for the anaerobic induction
BdGATA15		AAACCA	256	6	-	cis-acting regulatory element essential for the anaerobic induction
BdGATA15		TCTGTTG	314	7	+	gibberellin-responsive element
BdGATA15		AACGAC	1181	6	-	auxin-responsive element
BdGATA16	CATTATTTACTTTCACTGAATATACATGTATACCCTGCACTCCACAAGAAATATAATTGAGGGAGGATGAATTCACCTTAATTAGTTCACCTGTTAAGTGTGCGTGGCTGGGAGGGTGCGTTAAGTGAGCGAAATCGCGTGGGAATTTGTATTTGAAAAATGTGCTGATACTATTGGTACCGATGAGCTAGATATAATCTTGTATTTGATTGGTGGCAACATGTGTGCTCCCTCCCTGTCGAACTTCAGTGTTCAGACGTTTTTCACTTTCACAATCCTCATATGGCCATCCTTTTTCTTCATGTCAAATATCTACATTGTTTTCAATCATATTAATTAACTTATTTTTTTGTTTGGTATTTTTTTTTTAGATTGATTTTTGTTTGGTATTCTGCAGCT…	(T/C)C(T/C)AACGG(T/C)(T/C)A	1481	8.5	+	cis-acting element involved in cell cycle regulation
BdGATA16		TCAAACGGT	1697	9	+	cis-acting element involved in cell cycle regulation
BdGATA16		TCCAACGGT	1880	9	+	cis-acting element involved in cell cycle regulation
BdGATA16		TATCCCA	1729	7	+	cis-acting element involved in gibberellin-responsiveness
BdGATA16		TACGTG	1226	6	+	cis-acting regulatory element involved in light responsiveness
BdGATA16		CCATCTTTTT	287	9	+	cis-acting element involved in salicylic acid responsiveness
BdGATA16		CCATCTTTTT	688	9	-	cis-acting element involved in salicylic acid responsiveness
BdGATA16		TCTTAC	1446	6	+	part of a light responsive element
BdGATA16		CTTTATCA	1590	8	-	part of a light responsive element
BdGATA16		TCTGTTG	864	7	-	gibberellin-responsive element
BdGATA16		TCTGTTG	1954	7	-	gibberellin-responsive element
BdGATA16		ATTAAT	332	6	+	part of a conserved DNA module involved in light responsiveness
BdGATA16		ATTAAT	1316	6	-	part of a conserved DNA module involved in light responsiveness
BdGATA16		AAACCA	1575	6	+	cis-acting regulatory element essential for the anaerobic induction
BdGATA16		ATTCTCTAAC	1428	9	-	cis-acting element involved in defense and stress responsiveness
BdGATA16		TGACG	1451	5	-	cis-acting regulatory element involved in the MeJA-responsiveness
BdGATA16		CGTCA	1451	5	+	cis-acting regulatory element involved in the MeJA-responsiveness
BdGATA16		TGACGTAA	1448	8	-	part of an auxin-responsive element
BdGATA16		ACGTG	1227	5	+	cis-acting element involved in the abscisic acid responsiveness
BdGATA16		CAGCGTGTGGC	1732	10	-	part of a light responsive element
BdGATA16		GGGCGG	1648	6	-	light responsive element
BdGATA16		GGGCGG	1965	6	-	light responsive element
BdGATA17	GTTTGTAGTACTATATTGTGTTTCATGCAACAAGTAGCTTTTGATATATACCAAGAGAACATAACAACAAGAGTATTTTGGATCTTCATTTTGGAACCTAGGAAATCTTCCTAATACCTACAGAAATTGAACCGTTTGTTGTTATTAACTTCCGGCAAAACTTCCGTGCAGTCCTTGCGTTCCAAATAAGGTAAAGTTCTTTGTTTAGCCTGATGGGGTAGCTTTCCATTGACGTTACAAACCCCATAACCTATTGTAAACGGCCAAATTTCAGGTGGACACCATGTGTTGCAGTTTTAAGAAATTTTCAAGCAAAAGTCAGTATTGCAGATGACCATGCAGAGTTTAAAGACCGAATCAGTTATTGGACACTTATGAAAGATATGATTAATTCAAAAT…	ATTAAT	387	6	+	part of a conserved DNA module involved in light responsiveness
BdGATA17		ATTAAT	1285	6	-	part of a conserved DNA module involved in light responsiveness
BdGATA17		AAACCA	1111	6	+	cis-acting regulatory element essential for the anaerobic induction
BdGATA17		CAACTG	1513	6	-	MYB binding site involved in drought-inducibility
BdGATA17		TCTCCCT	1745	7	-	part of a light responsive element
BdGATA17		TCTCCCT	1899	7	+	part of a light responsive element
BdGATA17		TCTCCCT	1905	7	+	part of a light responsive element
BdGATA17		TCTCCCT	1977	7	+	part of a light responsive element
BdGATA17		CACGTC	1800	6	-	cis-acting regulatory element involved in light responsiveness
BdGATA17		CACGTT	727	6	+	cis-acting regulatory element involved in light responsiveness
BdGATA17		AAGATAAGATT	379	10	+	part of a light responsive element
BdGATA17		TACGGTC	709	7	-	cis-acting element involved in the abscisic acid responsiveness
BdGATA17		ACGTG	727	5	-	cis-acting element involved in the abscisic acid responsiveness
BdGATA17		ACGTG	1801	5	+	cis-acting element involved in the abscisic acid responsiveness
BdGATA17		TGACG	230	5	+	cis-acting regulatory element involved in the MeJA-responsiveness
BdGATA17		TGACG	857	5	+	cis-acting regulatory element involved in the MeJA-responsiveness
BdGATA17		TGACG	1434	5	-	cis-acting regulatory element involved in the MeJA-responsiveness
BdGATA17		GACACGTATG	368	9	+	cis-acting element involved in light responsiveness
BdGATA17		CGTCA	230	5	-	cis-acting regulatory element involved in the MeJA-responsiveness
BdGATA17		CGTCA	857	5	-	cis-acting regulatory element involved in the MeJA-responsiveness
BdGATA17		CGTCA	1434	5	+	cis-acting regulatory element involved in the MeJA-responsiveness
BdGATA18	AGCGCATCAATGTAGCGGCTGTCAATTATAACATAAGAAAATCATAAGTTAAATTGCATGATTAAATATTTACGTTGGTAGATTAATAAACATGCAAGAGTATACAATTCTAAGTCATATCACCGTTGGGCAGAAAAAACAAAGAATTGTAGCAAACATAATGGGGTAGCTCATAAATTAAAACAACACTAGTCAGAATTAATTTTAGAGCCTAATTTTTTTTTTACCAAATTAGTCATCAAGAATATACATTATAATTTTAATCATTAATTGATTCCTAAATAAAGTATCTCGTTGGATCAACCTCATTCAGAATGATTAAGTGTCCAATTTTAGTCAGCAAGAATAAATTTCGGCCCATTTTCCATTAATTAACAGTGCAAATCATATTTAAACATC…	AAACCA	1279	6	+	cis-acting regulatory element essential for the anaerobic induction
BdGATA18		AAACCA	1803	6	-	cis-acting regulatory element essential for the anaerobic induction
BdGATA18		GGTTAA	1360	6	-	light responsive element
BdGATA18		GGTTAAT	1377	7	-	light responsive element
BdGATA18		GGTTAA	1378	6	-	light responsive element
BdGATA18		CCGAAA	351	6	-	cis-acting element involved in low-temperature responsiveness
BdGATA18		CCGAAA	702	6	+	cis-acting element involved in low-temperature responsiveness
BdGATA18		CCGAAA	859	6	-	cis-acting element involved in low-temperature responsiveness
BdGATA18		CCGAAA	1130	6	+	cis-acting element involved in low-temperature responsiveness
BdGATA18		CCGAAA	1697	6	-	cis-acting element involved in low-temperature responsiveness
BdGATA18		(T/C)C(T/C)AACGG(T/C)(T/C)A	120	8.5	-	cis-acting element involved in cell cycle regulation
BdGATA18		GTATAAGGCC	1837	9	+	part of a light responsive element
BdGATA18		GATAAGGGT	1870	9	-	part of a light responsive element
BdGATA18		ccttatcct	1872	9	+	part of a light responsive element
BdGATA18		gGATAAGGTG	1959	9	-	part of a light responsive element
BdGATA18		AAGGATAAGG	1872	9	-	part of a light responsive element
BdGATA18		AAGGATAAGG	1961	9	-	part of a light responsive element
BdGATA18		ATTAAT	82	6	+	part of a conserved DNA module involved in light responsiveness
BdGATA18		ATTAAT	198	6	+	part of a conserved DNA module involved in light responsiveness
BdGATA18		ATTAAT	266	6	+	part of a conserved DNA module involved in light responsiveness
BdGATA18		ATTAAT	367	6	+	part of a conserved DNA module involved in light responsiveness
BdGATA18		ATTAAT	1353	6	-	part of a conserved DNA module involved in light responsiveness
BdGATA18		CAACTG	584	6	-	MYB binding site involved in drought-inducibility
BdGATA18		CAACTG	607	6	-	MYB binding site involved in drought-inducibility
BdGATA18		CACGAC	548	6	+	cis-acting regulatory element involved in light responsiveness
BdGATA18		CACGTC	954	6	-	cis-acting regulatory element involved in light responsiveness
BdGATA18		TACGTG	1521	6	+	cis-acting regulatory element involved in light responsiveness
BdGATA18		CACGAC	1777	6	+	cis-acting regulatory element involved in light responsiveness
BdGATA18		CCATCTTTTT	849	9	+	cis-acting element involved in salicylic acid responsiveness
BdGATA18		TATCCCA	1835	7	-	cis-acting element involved in gibberellin-responsiveness
BdGATA18		AATCTAATCC	1290	9	+	part of a conserved DNA module involved in light responsiveness
BdGATA18		CAACAAACCCCTT	1935	12	+	gibberellin-responsive element and part of a light responsive element
BdGATA18		ACGTG	955	5	+	cis-acting element involved in the abscisic acid responsiveness
BdGATA18		GCCGCGTGGC	993	9	-	cis-acting element involved in the abscisic acid responsiveness
BdGATA18		ACGTG	1522	5	+	cis-acting element involved in the abscisic acid responsiveness
BdGATA18		GGGCGG	680	6	-	light responsive element
BdGATA18		GGGCGG	863	6	+	light responsive element
BdGATA18		GGGCGG	874	6	+	light responsive element
BdGATA18		GGGCGG	926	6	+	light responsive element
BdGATA18		TGACG	801	5	-	cis-acting regulatory element involved in the MeJA-responsiveness
BdGATA18		TGACG	917	5	-	cis-acting regulatory element involved in the MeJA-responsiveness
BdGATA18		CGTCA	801	5	+	cis-acting regulatory element involved in the MeJA-responsiveness
BdGATA18		CGTCA	917	5	+	cis-acting regulatory element involved in the MeJA-responsiveness
BdGATA19	TCATCAAAAGCCGACAATTACTGGTGTCGTCTAAAGGTTTACACGAGGGGACGACGCGTAAAACGACAGCTTCGCATCATTAGCTCACGTATCAATATTCTCGTGTGTCAGGCGCACCATGTGTCAACATGTCCGCTGTCGGGCCATTCATGCGTGCCCTACTTAGTGATGGGCCGTCCCTTTCTCTCCTAGCTAGCTCGCCAATTCACCTGCAGTGATTAAACCGGTTGAATCCAAAACCTTACCATACGTACGTACAAACATCGGTAGCCTGGTCTTTCTCTCGATCGGTGCACGGCCAAAGCGCCACTGGTCGCTCGATCCCTCGAGTGAAAGGCACCCAACTTGTTCTCTGCAGTAATAAACCTGGCTAATGGCTATGGACACGACATGCTACGT…	TACGTG	86	6	-	cis-acting regulatory element involved in light responsiveness
BdGATA19		CACGAC	385	6	+	cis-acting regulatory element involved in light responsiveness
BdGATA19		CACGTC	870	6	-	cis-acting regulatory element involved in light responsiveness
BdGATA19		CACGTG	1315	6	-	cis-acting regulatory element involved in light responsiveness
BdGATA19		CACGAC	1325	6	-	cis-acting regulatory element involved in light responsiveness
BdGATA19		CCGAAA	1130	6	-	cis-acting element involved in low-temperature responsiveness
BdGATA19		GGTTAA	1351	6	+	light responsive element
BdGATA19		AACGAC	62	6	+	auxin-responsive element
BdGATA19		AACGAC	796	6	-	auxin-responsive element
BdGATA19		AACGAC	853	6	+	auxin-responsive element
BdGATA19		AAACCA	1406	6	+	cis-acting regulatory element essential for the anaerobic induction
BdGATA19		ATTAAT	472	6	+	part of a conserved DNA module involved in light responsiveness
BdGATA19		ATTAAT	1722	6	-	part of a conserved DNA module involved in light responsiveness
BdGATA19		TCTTAC	1745	6	+	part of a light responsive element
BdGATA19		GGGCGG	832	6	+	light responsive element
BdGATA19		GGGCGG	921	6	+	light responsive element
BdGATA19		ACGTG	86	5	-	cis-acting element involved in the abscisic acid responsiveness
BdGATA19		CGTACGTGCA	250	9	+	cis-acting element involved in the abscisic acid responsiveness
BdGATA19		ACGTG	871	5	+	cis-acting element involved in the abscisic acid responsiveness
BdGATA19		GCCGCGTGGC	1007	9	+	cis-acting element involved in the abscisic acid responsiveness
BdGATA19		CACGTG	1315	6	-	cis-acting element involved in the abscisic acid responsiveness
BdGATA19		ACGTG	1316	5	+	cis-acting element involved in the abscisic acid responsiveness
BdGATA19		GCGACGTACC	1320	9	-	cis-acting element involved in light responsiveness
BdGATA19		TGACG	757	5	+	cis-acting regulatory element involved in the MeJA-responsiveness
BdGATA19		TGACG	869	5	+	cis-acting regulatory element involved in the MeJA-responsiveness
BdGATA19		TGACG	1201	5	-	cis-acting regulatory element involved in the MeJA-responsiveness
BdGATA19		TGACG	1817	5	-	cis-acting regulatory element involved in the MeJA-responsiveness
BdGATA19		TGACG	1932	5	-	cis-acting regulatory element involved in the MeJA-responsiveness
BdGATA19		CGTCA	757	5	-	cis-acting regulatory element involved in the MeJA-responsiveness
BdGATA19		CGTCA	869	5	-	cis-acting regulatory element involved in the MeJA-responsiveness
BdGATA19		CGTCA	1201	5	+	cis-acting regulatory element involved in the MeJA-responsiveness
BdGATA19		CGTCA	1817	5	+	cis-acting regulatory element involved in the MeJA-responsiveness
BdGATA19		CGTCA	1932	5	+	cis-acting regulatory element involved in the MeJA-responsiveness
BdGATA19		CACGTG	1315	6	-	cis-acting regulatory element involved in light responsiveness
BdGATA19		AATCTAATCC	1641	9	+	part of a conserved DNA module involved in light responsiveness
BdGATA20	TACTTTGCTGTCAACTTCACCATTGTCTGCGCAAGTGATAATTCAATCCTCTCAATGCAAAAGCAATGTCACTACGGATTAATGTTGCGATCTGCAGTAAGTAAACAACTTTTGCTCTGGACTTTGTGTAACGAACAGCAACAAAAATTCAAAGTTGTTCGACATAATCCATTGGCAATCTACTCTAATGACGTTAATAGTTTTTGACGTTAATAGTTTTTTTTCAAGTCTAATACCCCTTTGGTCTTGGGTTCGACTCGGAGCGAAATTCAGGCCAAATGTTAAGAGAATCCCCTCGTCTGTCCAAAGCATAGAGGTAAGGCCGGCTGTGTATGGGTACGGCATGAGGTTCGGAGATTTTCAATGCCAATGTGAGAAGGTCTTCTTCTTTAAACCGAT…	TTACTTAA	598	8	-	part of a light responsive element
BdGATA20		CACGTT	1453	6	-	cis-acting regulatory element involved in light responsiveness
BdGATA20		ACGTG	1454	5	+	cis-acting element involved in the abscisic acid responsiveness
BdGATA20		ACGTG	1760	5	+	cis-acting element involved in the abscisic acid responsiveness
BdGATA20		ACGTG	1878	5	+	cis-acting element involved in the abscisic acid responsiveness
BdGATA20		ACGTG	1907	5	+	cis-acting element involved in the abscisic acid responsiveness
BdGATA20		GTTTTCTTAC	97	9	-	cis-acting element involved in defense and stress responsiveness
BdGATA20		GTTTTCTTAC	836	9	-	cis-acting element involved in defense and stress responsiveness
BdGATA20		GTTTTCTTAC	1521	9	-	cis-acting element involved in defense and stress responsiveness
BdGATA20		CGTCA	189	5	-	cis-acting regulatory element involved in the MeJA-responsiveness
BdGATA20		CGTCA	205	5	-	cis-acting regulatory element involved in the MeJA-responsiveness
BdGATA20		CGTCA	1552	5	-	cis-acting regulatory element involved in the MeJA-responsiveness
BdGATA20		TGACG	189	5	+	cis-acting regulatory element involved in the MeJA-responsiveness
BdGATA20		TGACG	205	5	+	cis-acting regulatory element involved in the MeJA-responsiveness
BdGATA20		TGACG	1552	5	+	cis-acting regulatory element involved in the MeJA-responsiveness
BdGATA20		TCTGTTG	1140	7	-	gibberellin-responsive element
BdGATA20		ATTAAT	78	6	+	part of a conserved DNA module involved in light responsiveness
BdGATA20		ATTAAT	886	6	+	part of a conserved DNA module involved in light responsiveness
BdGATA20		ATTAAT	1650	6	-	part of a conserved DNA module involved in light responsiveness
BdGATA20		ATTAAT	1716	6	-	part of a conserved DNA module involved in light responsiveness
BdGATA20		GGTTAA	1044	6	-	light responsive element
BdGATA20		TCTTAC	1019	6	+	part of a light responsive element
BdGATA20		TCTCCCT	1121	7	+	part of a light responsive element
BdGATA20		TCTCCCT	1916	7	-	part of a light responsive element
BdGATA20		TACGTG	1759	6	+	cis-acting regulatory element involved in light responsiveness
BdGATA20		TACGTG	1877	6	+	cis-acting regulatory element involved in light responsiveness
BdGATA20		TACGTG	1906	6	+	cis-acting regulatory element involved in light responsiveness
BdGATA21	GGCCTCTCTCTCTCTCTCGAGTACAGTGAGGTGCGGTGCGGTTGCGGTGCTTTGCTTGCTCTCCATATAATTGGGCCGGTGCAACGCAGACAGCAGCTTTCAAGCTCTTTTCCCCTCCCTCCCTCTCGGACACAGCCAAGCCATGCCGGAGTAGCTACCTAGATATACACATACATAGATACCAGCTTCTTGATCAGATAGGTAGAGTCGGCAACTTCGGTTTCAGTAGTTTCTCAGACAAGGCAGAGCCGGGGAGAAAGCTGGGGGTGATCGATCGGTTGAAGGAAACAAAGAGAGGGGAATTCGCGCTAAGGTGAGTCAGTCAGTCAATCGCCGACGACGGCGCATATGTTCGATTCAAGTTTGTCTCTGCAAAAAATTCAGAAGTTTCTTCTCATC…	ATAGATAA	748	8	+	part of a light responsive element
BdGATA21		TCCACATGGCA	1200	11	+	cis-acting regulatory element involved in light responsiveness
BdGATA21		AGAAACTT	385	8	-	part of a module for light response
BdGATA21		TGACG	718	5	-	cis-acting regulatory element involved in the MeJA-responsiveness
BdGATA21		TGACG	1185	5	+	cis-acting regulatory element involved in the MeJA-responsiveness
BdGATA21		TGACG	1217	5	+	cis-acting regulatory element involved in the MeJA-responsiveness
BdGATA21		TGACG	1556	5	-	cis-acting regulatory element involved in the MeJA-responsiveness
BdGATA21		TGACG	1804	5	+	cis-acting regulatory element involved in the MeJA-responsiveness
BdGATA21		CGTCA	718	5	+	cis-acting regulatory element involved in the MeJA-responsiveness
BdGATA21		CGTCA	1185	5	-	cis-acting regulatory element involved in the MeJA-responsiveness
BdGATA21		CGTCA	1217	5	-	cis-acting regulatory element involved in the MeJA-responsiveness
BdGATA21		CGTCA	1556	5	+	cis-acting regulatory element involved in the MeJA-responsiveness
BdGATA21		CGTCA	1804	5	-	cis-acting regulatory element involved in the MeJA-responsiveness
BdGATA21		ACGTG	1245	5	-	cis-acting element involved in the abscisic acid responsiveness
BdGATA21		ACGTG	1253	5	-	cis-acting element involved in the abscisic acid responsiveness
BdGATA21		ACGTG	1498	5	+	cis-acting element involved in the abscisic acid responsiveness
BdGATA21		GGGCGG	1171	6	+	light responsive element
BdGATA21		TCTCCCT	1946	7	-	part of a light responsive element
BdGATA21		AAACCA	1638	6	-	cis-acting regulatory element essential for the anaerobic induction
BdGATA21		ATTAAT	1861	6	-	part of a conserved DNA module involved in light responsiveness
BdGATA21		CAACTG	491	6	-	MYB binding site involved in drought-inducibility
BdGATA21		CCGAAA	1716	6	+	cis-acting element involved in low-temperature responsiveness
BdGATA21		CCGAAA	1916	6	-	cis-acting element involved in low-temperature responsiveness
BdGATA21		TATCCCA	804	7	+	cis-acting element involved in gibberellin-responsiveness
BdGATA21		GCCACGTGGA	1200	9	-	cis-acting regulatory element involved in light responsiveness
BdGATA21		CACGTC	1245	6	+	cis-acting regulatory element involved in light responsiveness
BdGATA21		CACGTC	1253	6	+	cis-acting regulatory element involved in light responsiveness
BdGATA21		CACGTC	1497	6	-	cis-acting regulatory element involved in light responsiveness
BdGATA21		CCATCTTTTT	474	9	+	cis-acting element involved in salicylic acid responsiveness
BdGATA21		CCATCTTTTT	821	9	+	cis-acting element involved in salicylic acid responsiveness
BdGATA22	ATATTTTATAATCTACAGTATGAGCCAGAGCTATTCCCAGGCCTGATTTATCGGATGAGGCAACCAAAGATTGTCCTCCTAATTTTTGTTTCAGGCAAGATTGTTCTTACTGGAGCAAAGGTTGGCAGCCACTTCCTGTAGGTTTCTATACCACTAAACTGTGCCATATCTAAGCTCTTGTCTTTGCAGGTGAGAGAAGAGACATATACTGCCTTCGAAAACATATATCCTGTCCTCACAGAGTTCCGAAAAGTCCAACAATGATGGTACGATTTATATGAGATCATGCTTAGTGGGCAGAGTTATGTTCGGCGTAGAATAGGAAATGTTTTGTTCCACTGATAAGTGGGACAGATAAAGGTGGATTTGTCCATTTTGCTGCTCAGTGCTTGTGGTTCG…	TCTTAC	105	6	+	part of a light responsive element
BdGATA22		TCTTAC	1088	6	-	part of a light responsive element
BdGATA22		TCTCCCT	1787	7	-	part of a light responsive element
BdGATA22		ATTAAT	456	6	+	part of a conserved DNA module involved in light responsiveness
BdGATA22		ATTAAT	1488	6	-	part of a conserved DNA module involved in light responsiveness
BdGATA22		CAACTG	548	6	+	MYB binding site involved in drought-inducibility
BdGATA22		CAACTG	689	6	-	MYB binding site involved in drought-inducibility
BdGATA22		CCGAAA	246	6	+	cis-acting element involved in low-temperature responsiveness
BdGATA22		TCACTTGA	698	8	+	part of a light responsive element
BdGATA22		AAGATAAGATT	1605	10	-	part of a light responsive element
BdGATA22		CCTTTTG	1737	7	-	gibberellin-responsive element
BdGATA22		TGCTATCCG	587	9	+	part of a conserved DNA module involved in light responsiveness
BdGATA22		CGTCA	594	5	+	cis-acting regulatory element involved in the MeJA-responsiveness
BdGATA22		CGTCA	922	5	+	cis-acting regulatory element involved in the MeJA-responsiveness
BdGATA22		CGTCA	1021	5	+	cis-acting regulatory element involved in the MeJA-responsiveness
BdGATA22		CGTCA	1551	5	-	cis-acting regulatory element involved in the MeJA-responsiveness
BdGATA22		TGACG	594	5	-	cis-acting regulatory element involved in the MeJA-responsiveness
BdGATA22		TGACG	922	5	-	cis-acting regulatory element involved in the MeJA-responsiveness
BdGATA22		TGACG	1021	5	-	cis-acting regulatory element involved in the MeJA-responsiveness
BdGATA22		TGACG	1551	5	+	cis-acting regulatory element involved in the MeJA-responsiveness
BdGATA23	GTAGGGGGCGTGTATACAGGGGTATAGTTCTGACTTGATATTGACATTTGTTGTAATCTAGTGGCACTGTAATACTGTATAATGGGTTTGTTCGTTTCAAATTTAGTGCCATAGAAATATGGGTGATAATTATTGCTGCAGTGGATCTAATCTGGAGTTCCATGATAGCGAGTGTAAGCATCGAAACCATTTTCATGTGTTTTTTTCCCCTTCAGTTCTCGACACACAATTATTTTCTGTAGGCCCCATTTGGCAGTGTAATACATTAGGTTGATCCTGCTGGGTTTGGTTTCTTTTACATACTCTGTTTCATAATTCCTGTCTCAAATTTGCCTAGAAATTGATGTATCTATTTCTAAAGTGTCTAGATACATGTAATATTTTGATAAAATTATGGAA…	AATCTAATCC	1672	9	-	part of a conserved DNA module involved in light responsiveness
BdGATA23		CGTCA	491	5	-	cis-acting regulatory element involved in the MeJA-responsiveness
BdGATA23		CGTCA	504	5	+	cis-acting regulatory element involved in the MeJA-responsiveness
BdGATA23		CGTCA	909	5	-	cis-acting regulatory element involved in the MeJA-responsiveness
BdGATA23		CTAACGTATT	260	9	-	cis-acting element involved in light responsiveness
BdGATA23		TGACG	491	5	+	cis-acting regulatory element involved in the MeJA-responsiveness
BdGATA23		TGACG	504	5	-	cis-acting regulatory element involved in the MeJA-responsiveness
BdGATA23		TGACG	909	5	+	cis-acting regulatory element involved in the MeJA-responsiveness
BdGATA23		GTTTTCTTAC	665	9	-	cis-acting element involved in defense and stress responsiveness
BdGATA23		GTTTTCTTAC	1465	9	+	cis-acting element involved in defense and stress responsiveness
BdGATA23		GTTTTCTTAC	1569	9	+	cis-acting element involved in defense and stress responsiveness
BdGATA23		CAACTG	1338	6	-	MYB binding site involved in drought-inducibility
BdGATA23		AAACCA	184	6	+	cis-acting regulatory element essential for the anaerobic induction
BdGATA23		AAACCA	287	6	-	cis-acting regulatory element essential for the anaerobic induction
BdGATA23		AAACCA	950	6	-	cis-acting regulatory element essential for the anaerobic induction
BdGATA23		AAACCA	1689	6	-	cis-acting regulatory element essential for the anaerobic induction
BdGATA23		AAACCA	1711	6	+	cis-acting regulatory element essential for the anaerobic induction
BdGATA23		AACCTAA	266	7	-	MYB binding site involved in light responsiveness
BdGATA24	AGAGGGTGGCGGTGCAGCCAAACCCTAGGCGACGCTCGTTTCGATCCGTTCGCGTTTTTTTAGGCAGTTTCGATCCGTTCGTGTGCGTGCGGGTCAGAGAGAAGGAGGAAAACATGTTTGGGACTCTGGGCTGGGCCATTAAGGGTTGCGGTCTTTTGTTGGCCCAGGCGTGCGAGGGTGCGGGACAAGAATTCGACAAACGACGAAAAAGGAGGGTGAAGGGAGCCGATTTTCGGGCGTCCACTGTTCGATCCCCAAATCCATCATGCGCGCCCTCTCGCCGGCGTTCTCGTTGTGTGATAACGAATTGTACGTCGTGACTAAAAGTTCTTGTTGTGTGTTAACGCACTAAAATTCAACATGAGGGTGAATTTCTTTTGTTTATCGCAACACTTCCAC…	GGGCGG	918	6	-	light responsive element
BdGATA24		GGGCGG	1928	6	-	light responsive element
BdGATA24		ACGTG	730	5	+	cis-acting element involved in the abscisic acid responsiveness
BdGATA24		CGTACGTGCA	1559	9	+	cis-acting element involved in the abscisic acid responsiveness
BdGATA24		ACGTG	1562	5	+	cis-acting element involved in the abscisic acid responsiveness
BdGATA24		ACGTG	1766	5	+	cis-acting element involved in the abscisic acid responsiveness
BdGATA24		TGACG	667	5	-	cis-acting regulatory element involved in the MeJA-responsiveness
BdGATA24		TGACG	1517	5	-	cis-acting regulatory element involved in the MeJA-responsiveness
BdGATA24		TGACG	1764	5	+	cis-acting regulatory element involved in the MeJA-responsiveness
BdGATA24		TGACG	1795	5	-	cis-acting regulatory element involved in the MeJA-responsiveness
BdGATA24		CGTCA	667	5	+	cis-acting regulatory element involved in the MeJA-responsiveness
BdGATA24		CGTCA	1517	5	+	cis-acting regulatory element involved in the MeJA-responsiveness
BdGATA24		CGTCA	1764	5	-	cis-acting regulatory element involved in the MeJA-responsiveness
BdGATA24		CGTCA	1795	5	+	cis-acting regulatory element involved in the MeJA-responsiveness
BdGATA24		CACGTT	729	6	-	cis-acting regulatory element involved in light responsiveness
BdGATA24		gGATAAGGTG	453	9	-	part of a light responsive element
BdGATA24		ATAGATAA	1834	8	+	part of a light responsive element
BdGATA24		AAGGATAAGG	1973	9	-	part of a light responsive element
BdGATA24		CACGAC	314	6	-	cis-acting regulatory element involved in light responsiveness
BdGATA24		TACGTG	1561	6	+	cis-acting regulatory element involved in light responsiveness
BdGATA24		CACGTC	1765	6	-	cis-acting regulatory element involved in light responsiveness
BdGATA24		AACCTAA	531	7	+	MYB binding site involved in light responsiveness
BdGATA24		CCGAAA	231	6	-	cis-acting element involved in low-temperature responsiveness
BdGATA24		CCGAAA	946	6	+	cis-acting element involved in low-temperature responsiveness
BdGATA24		AACGAC	199	6	+	auxin-responsive element
BdGATA24		AACGAC	1223	6	+	auxin-responsive element
BdGATA24		CAACTG	1626	6	-	MYB binding site involved in drought-inducibility
BdGATA24		AAACCA	1069	6	+	cis-acting regulatory element essential for the anaerobic induction
BdGATA24		CCTTATCCA	455	9	+	part of a light responsive element
BdGATA24		TCTTAC	657	6	-	part of a light responsive element
BdGATA24		TCTTAC	1031	6	-	part of a light responsive element
BdGATA25	ATGTTGTCGTTTAAAAGCAAACAATATCGACTCGTCGCATGGATAGCGTGTGGGGAAAACCATAGGATAGGGACAATTATCTTTTAGTGTCATCATTTAGATGTCAAATTTAAAGAGCGGAGGAAAAGAAAACACGGGAAAATCTCCTTTTTATCTCAGTTCATGAAAAAAAAAGGACATGTAAAAAAAAGGACCTGTAAGGTCTCGAATCGCAGGGTTTGAAAACACAAGGTCTCTTGTGTCTGTTTAGTTCTTAGGATTTCCGAAGGATAGAAATAGCAACACGAAAAAAAAATCAAAAGGTCCCCCTGCTTTGCAAGATTCTCAAAACACGGGAACATAAATAAAGTGCAAAACTAGGAATGTCATCTCATCTTTAACAATATAGGATTGGAAAGA…	ACACGTGT	790	8	+	cis-acting regulatory element involved in light responsiveness
BdGATA25		CACGTG	791	6	+	cis-acting regulatory element involved in light responsiveness
BdGATA25		CACGTG	1433	6	-	cis-acting regulatory element involved in light responsiveness
BdGATA25		CACGAC	1683	6	+	cis-acting regulatory element involved in light responsiveness
BdGATA25		CAACTG	1367	6	+	MYB binding site involved in drought-inducibility
BdGATA25		ATTAAT	483	6	+	part of a conserved DNA module involved in light responsiveness
BdGATA25		ATTAAT	809	6	+	part of a conserved DNA module involved in light responsiveness
BdGATA25		ATTAAT	813	6	+	part of a conserved DNA module involved in light responsiveness
BdGATA25		AAACCA	57	6	+	cis-acting regulatory element essential for the anaerobic induction
BdGATA25		AACGAC	6	6	-	auxin-responsive element
BdGATA25		CACGTG	791	6	+	cis-acting element involved in the abscisic acid responsiveness
BdGATA25		ACGTG	792	5	+	cis-acting element involved in the abscisic acid responsiveness
BdGATA25		ACGTG	1212	5	+	cis-acting element involved in the abscisic acid responsiveness
BdGATA25		CACGTG	1433	6	-	cis-acting element involved in the abscisic acid responsiveness
BdGATA25		ACGTG	1434	5	+	cis-acting element involved in the abscisic acid responsiveness
BdGATA25		GCCGCGTGGC	1591	10	-	cis-acting element involved in the abscisic acid responsiveness
BdGATA25		GCCGCGTGGC	1620	9	+	cis-acting element involved in the abscisic acid responsiveness
BdGATA25		GGGCGG	1736	6	-	light responsive element
BdGATA25		GGGCGG	1863	6	+	light responsive element
BdGATA25		CGTCA	1304	5	-	cis-acting regulatory element involved in the MeJA-responsiveness
BdGATA25		CGTCA	1692	5	+	cis-acting regulatory element involved in the MeJA-responsiveness
BdGATA25		CGTCA	1774	5	-	cis-acting regulatory element involved in the MeJA-responsiveness
BdGATA25		TGACG	1304	5	+	cis-acting regulatory element involved in the MeJA-responsiveness
BdGATA25		TGACG	1692	5	-	cis-acting regulatory element involved in the MeJA-responsiveness
BdGATA25		TGACG	1774	5	+	cis-acting regulatory element involved in the MeJA-responsiveness
BdGATA25		AGAAACAA	1893	8	-	part of a module for light response
BdGATA25		AATCTAATCC	688	9	-	part of a conserved DNA module involved in light responsiveness
BdGATA25		AATCTAATCC	1122	9	-	part of a conserved DNA module involved in light responsiveness
BdGATA25		CAATCAAAACCT	870	11	+	light responsive element
BdGATA25		CACGTG	791	6	+	cis-acting regulatory element involved in light responsiveness
BdGATA25		CACGTT	1211	6	-	cis-acting regulatory element involved in light responsiveness
BdGATA25		CACGTG	1433	6	-	cis-acting regulatory element involved in light responsiveness
BdGATA25		CCTTTTG	297	7	-	gibberellin-responsive element
BdGATA25		GATAGGG	66	7	+	part of a light responsive element
BdGATA25		AAGGATAAGG	546	9	+	part of a light responsive element
BdGATA25		AAGGATAAGG	1474	9	-	part of a light responsive element
BdGATA25		ATAGATAA	500	8	-	part of a light responsive element
BdGATA26	CCTTGTGCTCGGTGATGGTGTCGCCAAGCACCTCCAGCTCATTCACGATGCCAGTGAGACGCATCGCGGACTCCTCCACCTTTTCCCCATCCTTGAACGCGAGGTTCTCGAACTCCCGGCGGCGGGTCCGCGCGCGGGCTTCGCGAACACGCTCAGACCCCATCCGCATCATCCTCACGACGTCTCATGCCTCCTTTGCGGTTTTCTTCACGGCCAGTGCCCGCAACACCTCTGGCGGCACCGACCGAAGGATGGCATCGTAAGCTTCGCATTCGTCATGGTAGCTGCAGTCGCCGGGATCGATCGCCTCCCACCATCCCTGAGCCTGCAACTGCACACGCATGAGGAGAGCCCAGTCGGTGTAGTTGGAGCGCGTCAGCATCGGTAGCTGCATCGTTG…	AAACCA	1313	6	-	cis-acting regulatory element essential for the anaerobic induction
BdGATA26		AAACCA	1608	6	+	cis-acting regulatory element essential for the anaerobic induction
BdGATA26		TCTGTTG	934	7	-	gibberellin-responsive element
BdGATA26		CAACTG	329	6	+	MYB binding site involved in drought-inducibility
BdGATA26		CAACTG	653	6	+	MYB binding site involved in drought-inducibility
BdGATA26		TCTCCCT	809	7	+	part of a light responsive element
BdGATA26		CACGAC	176	6	+	cis-acting regulatory element involved in light responsiveness
BdGATA26		CACGTG	854	6	+	cis-acting regulatory element involved in light responsiveness
BdGATA26		CACGTC	1037	6	+	cis-acting regulatory element involved in light responsiveness
BdGATA26		CACGAC	1105	6	+	cis-acting regulatory element involved in light responsiveness
BdGATA26		TACGTG	1169	6	-	cis-acting regulatory element involved in light responsiveness
BdGATA26		CACGTG	1532	6	-	cis-acting regulatory element involved in light responsiveness
BdGATA26		CACGAC	1639	6	+	cis-acting regulatory element involved in light responsiveness
BdGATA26		CACGAC	1648	6	+	cis-acting regulatory element involved in light responsiveness
BdGATA26		CACGAC	1971	6	-	cis-acting regulatory element involved in light responsiveness
BdGATA26		CCGAAA	1351	6	-	cis-acting element involved in low-temperature responsiveness
BdGATA26		CCGAAA	1458	6	-	cis-acting element involved in low-temperature responsiveness
BdGATA26		CCGAAA	1605	6	+	cis-acting element involved in low-temperature responsiveness
BdGATA26		CACGTG	854	6	+	cis-acting regulatory element involved in light responsiveness
BdGATA26		CACGTG	1532	6	-	cis-acting regulatory element involved in light responsiveness
BdGATA26		gGATAAGGTG	77	9	-	part of a light responsive element
BdGATA26		AAGGATAAGG	834	9	+	part of a light responsive element
BdGATA26		GATAGGA	902	7	-	part of a light responsive element
BdGATA26		GGGCGG	1657	6	+	light responsive element
BdGATA26		CACGTG	854	6	+	cis-acting element involved in the abscisic acid responsiveness
BdGATA26		ACGTG	855	5	+	cis-acting element involved in the abscisic acid responsiveness
BdGATA26		ACGTG	1037	5	-	cis-acting element involved in the abscisic acid responsiveness
BdGATA26		GCCGCGTGGC	1054	9	+	cis-acting element involved in the abscisic acid responsiveness
BdGATA26		ACGTG	1169	5	-	cis-acting element involved in the abscisic acid responsiveness
BdGATA26		GACACGTGGC	1530	9	-	cis-acting element involved in the abscisic acid responsiveness
BdGATA26		CACGTG	1532	6	-	cis-acting element involved in the abscisic acid responsiveness
BdGATA26		ACGTG	1533	5	+	cis-acting element involved in the abscisic acid responsiveness
BdGATA26		TGACG	274	5	-	cis-acting regulatory element involved in the MeJA-responsiveness
BdGATA26		TGACG	374	5	-	cis-acting regulatory element involved in the MeJA-responsiveness
BdGATA26		TGACG	398	5	+	cis-acting regulatory element involved in the MeJA-responsiveness
BdGATA26		TGACG	421	5	+	cis-acting regulatory element involved in the MeJA-responsiveness
BdGATA26		TGACG	650	5	-	cis-acting regulatory element involved in the MeJA-responsiveness
BdGATA26		TGACG	1020	5	+	cis-acting regulatory element involved in the MeJA-responsiveness
BdGATA26		TGACG	1710	5	-	cis-acting regulatory element involved in the MeJA-responsiveness
BdGATA26		CGTCA	274	5	+	cis-acting regulatory element involved in the MeJA-responsiveness
BdGATA26		CGTCA	374	5	+	cis-acting regulatory element involved in the MeJA-responsiveness
BdGATA26		CGTCA	398	5	-	cis-acting regulatory element involved in the MeJA-responsiveness
BdGATA26		CGTCA	421	5	-	cis-acting regulatory element involved in the MeJA-responsiveness
BdGATA26		CGTCA	650	5	+	cis-acting regulatory element involved in the MeJA-responsiveness
BdGATA26		CGTCA	1020	5	-	cis-acting regulatory element involved in the MeJA-responsiveness
BdGATA26		CGTCA	1710	5	+	cis-acting regulatory element involved in the MeJA-responsiveness
BdGATA27	TATTAATATGGTGTGCAAAACAATTTGAAAATGTTACGAGGCATGTGCAGGTTGGGGATTTAGAGTGCTTCCACCGTCTGTATCTTGGACGTTCCCACCAAATCAACGTTGGTACGCTAAGCCGTTGAAAAATATTGTCTATACATGCAATGCAATGGAAATGCCTTCTTTAGTAAATGCAAAATGCTGCTGTGGGCTGTGGCCAGGAAGATCCGTTTCGTTGTTCTTTGACAATTTAGTCCTTGGAATAACAATTGTTCAGAGATGTTGGCTGCGGATTTCCTTTTCTGGAACACCCTCGTGATATATCCTAGCCACATTGTAAAAGAGTGGATATGCATATCTTGGACATTTCACACTTCCAATCATAATCTTTTTTTTGTAAGGGCACACATTTTT…	TCACTTGA	1971	8	+	part of a light responsive element
BdGATA27		GATAGGG	1458	7	-	part of a light responsive element
BdGATA27		GATAGGA	1740	7	+	part of a light responsive element
BdGATA27		CCTTTTG	1340	7	+	gibberellin-responsive element
BdGATA27		CCTTTTG	1918	7	+	gibberellin-responsive element
BdGATA27		CACGTG	902	6	+	cis-acting regulatory element involved in light responsiveness
BdGATA27		CACGTG	902	6	+	cis-acting element involved in the abscisic acid responsiveness
BdGATA27		ACGTG	903	5	+	cis-acting element involved in the abscisic acid responsiveness
BdGATA27		TAAGAGAGGAA	551	10	+	light responsive element
BdGATA27		ATTAAT	2	6	+	part of a conserved DNA module involved in light responsiveness
BdGATA27		AAACCA	1402	6	+	cis-acting regulatory element essential for the anaerobic induction
BdGATA27		AAACCA	1770	6	-	cis-acting regulatory element essential for the anaerobic induction
BdGATA27		CAACTG	964	6	+	MYB binding site involved in drought-inducibility
BdGATA27		GGTTAA	1242	6	+	light responsive element
BdGATA27		ACACGTGT	901	8	+	cis-acting regulatory element involved in light responsiveness
BdGATA27		CACGTG	902	6	+	cis-acting regulatory element involved in light responsiveness
BdGATA28	TACAAGGGCCATCACCAAAATCCTGAGATTTCAATATATAAGGCCCTTCTCTCCTCCCACCAACTCTCATCTCAAATCATCCAATGCATGTTCTACTAACTTTTTGACTAGCCAGTGCATGAAGGAGACGGGTAATTAATCAACAAAATTTAATGCTCGGTTCAACACTTTATTCTTTATTAGGCCCTCCTTGGTTACAACAATTTTAGAGATGAGCGTTATATACTGAAACAGAGGGAGTAGTGGCTAAGCTCATCAAATCTTACTGACTAGTGGTTAATGATTAGAAACTTATGGAGTGAACAATTGTTTGAATACACTACCATAACGGGAGGCCAGCAAACTTTCTATGTGACTAATGTGAGGATAACATAATCATGCATACACTTGTGATTCTGT…	CACGTT	1392	6	+	cis-acting regulatory element involved in light responsiveness
BdGATA28		GTATAAGGCC	36	9	+	part of a light responsive element
BdGATA28		ACGTG	973	5	+	cis-acting element involved in the abscisic acid responsiveness
BdGATA28		ACGTG	1171	5	+	cis-acting element involved in the abscisic acid responsiveness
BdGATA28		ACGTG	1194	5	-	cis-acting element involved in the abscisic acid responsiveness
BdGATA28		ACGTG	1392	5	-	cis-acting element involved in the abscisic acid responsiveness
BdGATA28		AACCCGG	1548	7	-	cis-acting element involved in the abscisic acid responsiveness
BdGATA28		ACGTG	1627	5	-	cis-acting element involved in the abscisic acid responsiveness
BdGATA28		AGAAACTT	286	8	+	part of a module for light response
BdGATA28		TGACG	860	5	+	cis-acting regulatory element involved in the MeJA-responsiveness
BdGATA28		TGACG	971	5	+	cis-acting regulatory element involved in the MeJA-responsiveness
BdGATA28		TGACG	1377	5	-	cis-acting regulatory element involved in the MeJA-responsiveness
BdGATA28		CGTCA	860	5	-	cis-acting regulatory element involved in the MeJA-responsiveness
BdGATA28		CGTCA	971	5	-	cis-acting regulatory element involved in the MeJA-responsiveness
BdGATA28		CGTCA	1377	5	+	cis-acting regulatory element involved in the MeJA-responsiveness
BdGATA28		GGTTAAT	275	7	+	light responsive element
BdGATA28		AACGAC	1167	6	+	auxin-responsive element
BdGATA28		ATTAAT	135	6	+	part of a conserved DNA module involved in light responsiveness
BdGATA28		ATTAAT	1539	6	-	part of a conserved DNA module involved in light responsiveness
BdGATA28		CAACTG	1750	6	-	MYB binding site involved in drought-inducibility
BdGATA28		TCTCCCT	752	7	+	part of a light responsive element
BdGATA28		TCTTAC	261	6	+	part of a light responsive element
BdGATA28		TCAGAAGAGG	609	9	+	cis-acting element involved in salicylic acid responsiveness
BdGATA28		CACGTC	972	6	-	cis-acting regulatory element involved in light responsiveness
BdGATA28		CACGTC	1170	6	-	cis-acting regulatory element involved in light responsiveness
BdGATA28		TACGTG	1194	6	-	cis-acting regulatory element involved in light responsiveness
BdGATA28		CACGTC	1627	6	+	cis-acting regulatory element involved in light responsiveness
