# Supplementary material for: Genome-Wide Characterization, Evolution, and Expression Profile Analysis of GATA Transcription Factors in Brachypodium distachyon
Source: Int J Mol Sci. 2021 Feb 18;22(4):2026. doi: 10.3390/ijms22042026 (PMC7922913; doi:10.3390/ijms22042026)
Supplement: Supplementary file 1 [file ijms-22-02026-s001.zip › supps resubmitted 2/Table S6.xlsx]

## Sheet: string_interactions
Table S6 Information for prediction protein interaction network
node1	node2	node1 annotated	node2 annotated	coexpression	experimentally determined interaction	automated textmining	combined score
Bradi4g44960.1	Bradi2g19560.1	MRT4	PWP2	0.876	0	0.586	0.946
Bradi2g51350.1	Bradi1g50020.1	STA34	RAD1	0	0	0.938	0.938
Bradi4g44960.1	Bradi1g33390.2	MRT4	REIL2	0.744	0.304	0.628	0.927
Bradi2g19560.1	Bradi1g03020.1	PWP2	BdGATA1	0.864	0	0	0.864
Bradi4g44960.1	Bradi3g51830.1	MRT4	TIM13	0.852	0	0	0.852
Bradi4g44960.1	Bradi1g03020.1	MRT4	BdGATA1	0.852	0	0	0.852
Bradi4g32556.1	Bradi1g75420.1	CYCD	BdGATA6	0	0	0.852	0.852
Bradi2g19480.1	Bradi1g33390.2	BdGATA10	REIL2	0	0	0.851	0.851
Bradi4g30227.1	Bradi2g19480.1	MIF1	BdGATA10	0	0	0.85	0.85
Bradi4g30227.1	Bradi2g49620.1	MIF1	BdGATA14	0	0	0.85	0.85
Bradi4g30227.1	Bradi3g50160.1	MIF1	BdGATA20	0	0	0.85	0.85
Bradi1g50020.1	Bradi1g27450.1	RAD1	NS1	0.048	0	0.847	0.848
Bradi4g32556.1	Bradi4g23550.1	CYCD	BdGATA24	0	0	0.847	0.847
Bradi2g62660.1	Bradi2g19560.1	BdGATA15	PWP2	0.832	0	0	0.832
Bradi4g36210.1	Bradi3g02750.2	MYB85	DjB3	0	0.113	0.741	0.76
Bradi3g08240.2	Bradi1g58230.1	BdGATA17	PIF1	0.048	0.099	0.741	0.758
Bradi3g08240.2	Bradi2g37800.1	BdGATA17	RAP2	0.047	0.091	0.741	0.756
Bradi4g36210.1	Bradi3g08240.2	MYB85	BdGATA17	0	0.089	0.741	0.753
Bradi3g08240.2	Bradi3g02750.2	BdGATA17	DjB3	0	0.049	0.741	0.743
Bradi4g23600.2	Bradi1g12330.1	POL	BdGATA3	0	0.046	0.741	0.742
Bradi2g51350.1	Bradi1g27450.1	STA34	NS1	0	0	0.742	0.742
Bradi3g02750.2	Bradi2g37800.1	DjB3	RAP2	0	0	0.741	0.741
Bradi3g02750.2	Bradi1g58230.1	DjB3	PIF1	0	0	0.741	0.741
Bradi2g37800.1	Bradi1g58230.1	RAP2	PIF1	0.043	0	0.741	0.741
Bradi4g36210.1	Bradi2g37800.1	MYB85	RAP2	0	0	0.741	0.741
Bradi4g36210.1	Bradi1g58230.1	MYB85	PIF1	0	0	0.741	0.741
Bradi5g17370.1	Bradi2g51350.1	BdGATA27	STA34	0	0	0.737	0.737
Bradi4g44960.1	Bradi2g62660.1	MRT4	BdGATA15	0.736	0	0	0.736
Bradi3g29940.1	Bradi2g61017.1	DOF4	LAF3	0	0	0.731	0.731
Bradi3g29940.1	Bradi1g71810.2	DOF4	CaM	0	0	0.73	0.73
Bradi3g54720.1	Bradi1g37080.1	BdGATA21	MBF1	0	0.042	0.722	0.722
Bradi2g19560.1	Bradi1g33390.2	PWP2	REIL2	0.714	0	0	0.714
Bradi2g37800.1	Bradi1g37480.1	RAP2	BdGATA5	0.047	0.091	0.67	0.689
Bradi2g61017.1	Bradi1g71810.2	LAF3	CaM	0	0	0.682	0.682
Bradi2g49620.1	Bradi1g33390.2	BdGATA14	REIL2	0	0	0.682	0.682
Bradi3g29940.1	Bradi1g24990.1	DOF4	CYCD4	0	0	0.682	0.682
Bradi3g50050.1	Bradi3g29940.1	YAB1	DOF4	0	0	0.682	0.682
Bradi2g61017.1	Bradi1g24990.1	LAF3	CYCD4	0	0	0.682	0.682
Bradi3g50050.1	Bradi2g61017.1	YAB1	LAF3	0	0	0.682	0.682
Bradi2g51350.1	Bradi1g27377.2	STA34	FLS2	0	0	0.662	0.682
Bradi3g50050.1	Bradi1g24990.1	YAB1	CYCD4	0	0	0.682	0.682
Bradi1g71810.2	Bradi1g24990.1	CaM	CYCD4	0	0	0.681	0.681
Bradi2g61017.1	Bradi1g69900.1	LAF3	YAB3	0	0	0.681	0.681
Bradi3g50050.1	Bradi1g71810.2	YAB1	CaM	0	0	0.681	0.681
Bradi3g29940.1	Bradi1g69900.1	DOF4	YAB3	0	0	0.681	0.681
Bradi2g61017.1	Bradi1g66410.1	LAF3	PAB5	0	0	0.68	0.68
Bradi1g71810.2	Bradi1g69900.1	CaM	YAB3	0	0	0.68	0.68
Bradi3g29940.1	Bradi1g66410.1	DOF4	PAB5	0	0	0.68	0.68
Bradi5g17370.1	Bradi2g35057.1	BdGATA27	BdGATA12	0	0	0.68	0.68
Bradi5g25050.1	Bradi1g64687.1	F3H	MYB4	0.051	0.046	0.668	0.673
Bradi3g50680.1	Bradi2g51350.1	VAB	STA34	0	0	0.671	0.671
Bradi3g33300.1	Bradi2g51350.1	DUF8	STA34	0	0	0.671	0.671
Bradi2g51350.1	Bradi1g78487.1	STA34	ARF12	0	0	0.671	0.671
Bradi5g17370.1	Bradi3g54720.1	BdGATA27	BdGATA21	0	0	0.668	0.668
Bradi3g54720.1	Bradi3g29940.1	BdGATA21	DOF4	0	0	0.665	0.665
Bradi1g50020.1	Bradi1g27377.2	RAD1	FLS2	0	0	0.664	0.664
Bradi5g17370.1	Bradi1g26900.1	BdGATA27	CYCD2	0	0	0.663	0.663
Bradi1g27450.1	Bradi1g27377.2	NS1	FLS2	0	0	0.663	0.663
Bradi3g33200.1	Bradi1g37080.1	BdGATA19	MBF1	0	0.042	0.662	0.662
Bradi5g17370.1	Bradi1g27377.2	BdGATA27	FLS2	0	0	0.662	0.662
Bradi5g17057.1	Bradi1g37080.1	BdGATA26	MBF1	0	0.042	0.662	0.662
Bradi3g50160.1	Bradi1g37080.1	BdGATA20	MBF1	0	0.042	0.662	0.662
Bradi2g51350.1	Bradi1g26900.1	STA34	CYCD2	0	0	0.662	0.662
Bradi1g78540.1	Bradi1g37080.1	BdGATA7	MBF1	0	0.042	0.662	0.662
Bradi1g27377.2	Bradi1g26900.1	FLS2	CYCD2	0	0	0.662	0.662
Bradi1g71810.2	Bradi1g66410.1	CaM	PAB5	0	0	0.658	0.658
Bradi5g17057.1	Bradi4g30227.1	BdGATA26	MIF1	0	0	0.656	0.656
Bradi3g54720.1	Bradi3g54210.1	BdGATA21	AlgP	0.042	0	0.626	0.626
Bradi3g54720.1	Bradi2g61017.1	BdGATA21	LAF3	0	0	0.621	0.621
Bradi3g54720.1	Bradi1g71810.2	BdGATA21	CaM	0	0	0.616	0.616
Bradi4g36210.1	Bradi1g37480.1	MYB85	BdGATA5	0	0.089	0.592	0.612
Bradi3g29940.1	Bradi2g12590.1	DOF4	BdGATA8	0	0	0.611	0.611
Bradi3g54720.1	Bradi3g50050.1	BdGATA21	YAB1	0	0	0.611	0.611
Bradi2g61017.1	Bradi2g12590.1	LAF3	BdGATA8	0	0	0.609	0.609
Bradi3g54720.1	Bradi1g24990.1	BdGATA21	CYCD4	0	0	0.609	0.609
Bradi3g54720.1	Bradi1g69900.1	BdGATA21	YAB3	0	0	0.605	0.605
Bradi2g12590.1	Bradi1g71810.2	BdGATA8	CaM	0	0	0.604	0.604
Bradi3g50050.1	Bradi2g12590.1	YAB1	BdGATA8	0	0	0.604	0.604
Bradi1g69900.1	Bradi1g24990.1	YAB3	CYCD4	0	0	0.6	0.6
Bradi3g54720.1	Bradi1g66410.1	BdGATA21	PAB5	0	0	0.596	0.596
Bradi3g50050.1	Bradi1g66410.1	YAB1	PAB5	0	0	0.594	0.594
Bradi1g66410.1	Bradi1g24990.1	PAB5	CYCD4	0	0	0.594	0.594
Bradi5g17370.1	Bradi1g27450.1	BdGATA27	NS1	0	0.049	0.589	0.592
Bradi3g51830.1	Bradi2g35057.1	TIM13	BdGATA12	0	0	0.592	0.592
Bradi1g69900.1	Bradi1g66410.1	YAB3	PAB5	0	0	0.59	0.59
Bradi1g27450.1	Bradi1g26900.1	NS1	CYCD2	0	0	0.589	0.589
Bradi5g17370.1	Bradi1g50020.1	BdGATA27	RAD1	0	0	0.589	0.589
Bradi1g50020.1	Bradi1g26900.1	RAD1	CYCD2	0	0	0.589	0.589
Bradi2g19480.1	Bradi1g37080.1	BdGATA10	MBF1	0	0.042	0.585	0.585
Bradi2g49620.1	Bradi1g37080.1	BdGATA14	MBF1	0	0.042	0.585	0.585
Bradi5g17370.1	Bradi3g50680.1	BdGATA27	VAB	0	0	0.547	0.547
Bradi5g17370.1	Bradi3g33300.1	BdGATA27	DUF8	0	0	0.547	0.547
Bradi5g17370.1	Bradi1g78487.1	BdGATA27	ARF12	0	0	0.547	0.547
Bradi2g12590.1	Bradi1g24990.1	BdGATA8	CYCD4	0	0	0.505	0.505
Bradi1g78487.1	Bradi1g26900.1	ARF12	CYCD2	0	0	0.502	0.502
Bradi3g50680.1	Bradi1g26900.1	VAB	CYCD2	0	0	0.502	0.502
Bradi3g33300.1	Bradi1g26900.1	DUF8	CYCD2	0	0	0.502	0.502
Bradi3g33300.1	Bradi1g27377.2	DUF8	FLS2	0	0	0.499	0.499
Bradi3g50680.1	Bradi1g27377.2	VAB	FLS2	0	0	0.499	0.499
Bradi1g78487.1	Bradi1g27377.2	ARF12	FLS2	0	0	0.499	0.499
Bradi2g12590.1	Bradi1g69900.1	BdGATA8	YAB3	0	0	0.478	0.478
Bradi5g25050.1	Bradi3g50050.1	F3H	YAB1	0	0	0.459	0.459
Bradi2g12590.1	Bradi1g66410.1	BdGATA8	PAB5	0	0	0.46	0.459
Bradi4g23600.2	Bradi1g27377.2	POL	FLS2	0.158	0.286	0.167	0.455
Bradi5g25050.1	Bradi3g51830.1	F3H	TIM13	0	0	0.453	0.453
Bradi5g25050.1	Bradi2g35057.1	F3H	BdGATA12	0	0	0.453	0.453
Bradi2g35057.1	Bradi1g06670.1	BdGATA12	PIF4	0	0.099	0.406	0.441
Bradi2g35057.1	Bradi1g64687.1	BdGATA12	MYB4	0	0.089	0.405	0.434
Bradi4g36210.1	Bradi4g23600.2	MYB85	POL	0.08	0.141	0.341	0.433
Bradi2g45750.1	Bradi2g37800.1	BdGATA13	RAP2	0.047	0.091	0.398	0.432
Bradi2g37800.1	Bradi2g14890.1	RAP2	BdGATA9	0.047	0.091	0.398	0.432
Bradi2g37800.1	Bradi1g12330.1	RAP2	BdGATA3	0.047	0.091	0.38	0.416
Bradi3g02750.2	Bradi1g37480.1	DjB3	BdGATA5	0	0.049	0.41	0.414
Bradi4g36210.1	Bradi1g12330.1	MYB85	BdGATA3	0	0.089	0.38	0.411
Bradi3g51830.1	Bradi1g06670.1	TIM13	PIF4	0	0	0.406	0.406
Bradi3g51830.1	Bradi1g64687.1	TIM13	MYB4	0	0	0.405	0.405
Bradi3g33300.1	Bradi1g50020.1	DUF8	RAD1	0	0	0.404	0.404
Bradi3g50680.1	Bradi1g50020.1	VAB	RAD1	0	0	0.404	0.404
Bradi1g78487.1	Bradi1g50020.1	ARF12	RAD1	0	0	0.404	0.404
Bradi1g78487.1	Bradi1g27450.1	ARF12	NS1	0	0	0.4	0.4
Bradi3g33300.1	Bradi1g27450.1	DUF8	NS1	0	0	0.4	0.4
Bradi3g50680.1	Bradi1g27450.1	VAB	NS1	0	0	0.4	0.4
