# Supplementary material for: Genome-Wide Characterization, Evolution, and Expression Profile Analysis of GATA Transcription Factors in Brachypodium distachyon
Source: Int J Mol Sci. 2021 Feb 18;22(4):2026. doi: 10.3390/ijms22042026 (PMC7922913; doi:10.3390/ijms22042026)
Supplement: Supplementary file 1 [file ijms-22-02026-s001.zip › supps resubmitted 2/Table S7.xlsx]

## Sheet: Bd
Table S7 miRNA targets of BdGATA genes
Target_Acc.	miRNA_Acc.	Expectation	miRNA_start	miRNA_end	Target_start	Target_end	miRNA_aligned_fragment	Target_aligned_fragment	Inhibition
BdGATA8	miR9752	2	1	21	147	167	UGCUUCUUCUUUUCCCUGUUU	GUACAGGAAGAAGAAGAGGCA	Cleavage
BdGATA15	miR2673a	2	1	22	372	393	CCUCUUCCUCUUCCUCUUCCAC	GAGGAGGAGGAUGAGGAGGAGG	Translation
BdGATA1	miR2673a	2	1	22	348	369	CCUCUUCCUCUUCCUCUUCCAC	GAGGAGGAGGAUGAGGAGGAGG	Translation
BdGATA15	miR2673b	2	1	22	372	393	CCUCUUCCUCUUCCUCUUCCAC	GAGGAGGAGGAUGAGGAGGAGG	Translation
BdGATA1	miR2673b	2	1	22	348	369	CCUCUUCCUCUUCCUCUUCCAC	GAGGAGGAGGAUGAGGAGGAGG	Translation
BdGATA12	miR9752	2.5	1	21	156	176	UGCUUCUUCUUUUCCCUGUUU	GUACAGGAAGAAGAGGAGGCA	Cleavage
BdGATA4	miR2673a	2.5	1	22	178	199	CCUCUUCCUCUUCCUCUUCCAC	AUGGAGGAGGAGGACGAGGAGG	Cleavage
BdGATA1	miR2673a	2.5	1	22	267	288	CCUCUUCCUCUUCCUCUUCCAC	GAAGAAGACCAAGAGGGAGAGG	Cleavage
BdGATA4	miR2673b	2.5	1	22	178	199	CCUCUUCCUCUUCCUCUUCCAC	AUGGAGGAGGAGGACGAGGAGG	Cleavage
BdGATA1	miR2673b	2.5	1	22	267	288	CCUCUUCCUCUUCCUCUUCCAC	GAAGAAGACCAAGAGGGAGAGG	Cleavage
BdGATA7	miR6249a	2.5	1	21	370	390	CGUGAAGAGCUCGCCGGCGGC	UUCGCCGACGAGUUCUUCGUG	Cleavage
BdGATA7	miR6249b	2.5	1	21	370	390	CGUGAAGAGCUCGCCGGCGGC	UUCGCCGACGAGUUCUUCGUG	Cleavage
BdGATA3	miR1082a	2.5	1	21	15	35	GCGUUGGCCUGCUGGCCGGUG	CGCCGCCCAGGAGGCCGACGC	Translation
BdGATA9	miR838	3	1	21	491	511	UUUUCUUCUUCUUCUUGCACA	GGUUCAAGAAGGAGGAGAGGA	Cleavage
BdGATA1	miR477a	3	1	20	268	287	CUCUCCCUCAAGGGCUUCUA	AAGAAGACCAAGAGGGAGAG	Translation
BdGATA1	miR477b	3	1	20	268	287	CUCUCCCUCAAGGGCUUCUA	AAGAAGACCAAGAGGGAGAG	Translation
BdGATA1	miR477c	3	1	20	268	287	CUCUCCCUCAAGUUCUUCUA	AAGAAGACCAAGAGGGAGAG	Translation
BdGATA1	miR477e	3	1	20	268	287	CUCUCCCUCAAGGGCUUCUA	AAGAAGACCAAGAGGGAGAG	Translation
BdGATA1	miR477g	3	1	20	268	287	CUCUCCCUCAAGUUCUUCUA	AAGAAGACCAAGAGGGAGAG	Translation
BdGATA16	miR847	3	1	21	588	608	UCACUCCUCUUCUUCUUGAUG	GUUCAGGCAGAAGAGGAGCGA	Cleavage
BdGATA10	miR169c	3	1	20	325	344	GGCAGGUUGUCCUUGGCUAC	AUGGGCGACGACAACCUGCC	Cleavage
BdGATA24	miR7762	3	1	24	159	182	CAGUUGAUGACCAAGUUCUCGAGA	CCUGGAGGACCUGGGCAUCGACUG	Translation
BdGATA1	miR477b	3	1	21	267	287	CUCUCCCUCAAGGGCUUCUCU	GAAGAAGACCAAGAGGGAGAG	Translation
BdGATA27	miR3465	3	1	23	997	1019	UCCUGGUAGAUCUUCAGUUGGUC	AGCCAGCUGCAGAGCUGCCAGGA	Translation
BdGATA15	miR9752	3	1	21	291	311	UGCUUCUUCUUUUCCCUGUUU	GGACAAGGAGAAGAAGGAGCC	Cleavage
BdGATA20	miR7504k	3	1	24	1137	1160	UUUCUCCUGAUUUUUAGCAUUUUU	GAAGGUGCUGGAGAUGAGGAGGAA	Translation
BdGATA20	miR7504l	3	1	24	1137	1160	UUUCUCCUGAUUUUUAGCAUUUUU	GAAGGUGCUGGAGAUGAGGAGGAA	Translation
BdGATA20	miR7504m	3	1	24	1137	1160	UUUCUCCUGAUUUUUAGCAUUUUU	GAAGGUGCUGGAGAUGAGGAGGAA	Translation
BdGATA1	miR477a	3	1	20	268	287	CUCUCCCUCAAGGGCUUCUG	AAGAAGACCAAGAGGGAGAG	Translation
BdGATA1	miR477b	3	1	20	268	287	CUCUCCCUCAAGGGCUUCUG	AAGAAGACCAAGAGGGAGAG	Translation
BdGATA1	miR477c	3	1	20	268	287	CUCUCCCUCAAGGGCUUCUG	AAGAAGACCAAGAGGGAGAG	Translation
BdGATA1	miR477d	3	1	20	268	287	CUCUCCCUCAAGGGCUUCUC	AAGAAGACCAAGAGGGAGAG	Translation
BdGATA1	miR477e	3	1	20	268	287	CUCUCCCUCAAGGGCUUCUG	AAGAAGACCAAGAGGGAGAG	Translation
BdGATA22	miR2673a	3	1	22	633	654	CCUCUUCCUCUUCCUCUUCCAC	GGAGAAGAGGAGGAUCAAGAGG	Cleavage
BdGATA2	miR2673a	3	1	22	366	387	CCUCUUCCUCUUCCUCUUCCAC	CCAGAAGAUGAAGAGGAGGAAG	Cleavage
BdGATA8	miR2673a	3	1	22	144	165	CCUCUUCCUCUUCCUCUUCCAC	CAGGUACAGGAAGAAGAAGAGG	Cleavage
BdGATA25	miR2673a	3	1	22	273	294	CCUCUUCCUCUUCCUCUUCCAC	GAAGCAGAAGAAGAGGAAGAGC	Cleavage
BdGATA22	miR2673b	3	1	22	633	654	CCUCUUCCUCUUCCUCUUCCAC	GGAGAAGAGGAGGAUCAAGAGG	Cleavage
BdGATA2	miR2673b	3	1	22	366	387	CCUCUUCCUCUUCCUCUUCCAC	CCAGAAGAUGAAGAGGAGGAAG	Cleavage
BdGATA8	miR2673b	3	1	22	144	165	CCUCUUCCUCUUCCUCUUCCAC	CAGGUACAGGAAGAAGAAGAGG	Cleavage
BdGATA25	miR2673b	3	1	22	273	294	CCUCUUCCUCUUCCUCUUCCAC	GAAGCAGAAGAAGAGGAAGAGC	Cleavage
BdGATA24	miR5566	3	1	21	1031	1051	UCAGCAUCACCUCCCUGUUGU	ACAGCAGCGAGGUGCUGCUGA	Cleavage
BdGATA3	miR1082b	3	1	21	15	35	GUGUUGGCCUGCUGGCCGGCG	CGCCGCCCAGGAGGCCGACGC	Translation
BdGATA20	miR1088	3	1	21	848	868	GCGUGCUCUUUUUCUUCUGUC	GCCUGAAGAAGAAGAGCAAGC	Cleavage
