# Supplementary material for: Genome-Wide Characterization, Evolution, and Expression Profile Analysis of GATA Transcription Factors in Brachypodium distachyon
Source: Int J Mol Sci. 2021 Feb 18;22(4):2026. doi: 10.3390/ijms22042026 (PMC7922913; doi:10.3390/ijms22042026)
Supplement: Supplementary file 1 [file ijms-22-02026-s001.zip › supps resubmitted 2/Table S8.xlsx]

## Sheet: Sheet1
Table S8 Primers for RT-PCR and qPCR used in this study
Gene ID	Forward primer (5'-3')	Reverse primer (5'-3')
BdGATA1	GGATGGGCCCAAGAGAAGGG	GCCTTTCCGAACCCCACCAT
BdGATA2	AAGGGCAGATTTGGGTGA	CCGACGCATTGCTGGAGT
BdGATA3	TTAGGTTCCGCGAAAAACGC	GGAAATCTTGTCCCGAGCCT
BdGATA4	AGTGCAGCATCCCCCTAATC	GGTTCTAGCCTCTGCACTTGT
BdGATA5	CAAGTGTGTTCTTGGCACCG	CGGGCCTTGAGTGATCCATT
BdGATA6	CTTTGACCAGACGGGATTGGA	CATGGTCTCCACCGAAGGG
BdGATA7	CGCCAGGAGATGCTCCATAA	CTCTGGTGCTCCTGATGCC
BdGATA8	AACATAACGGCGAGGAAGCA	TCCACCCCCATTAGGAGCTT
BdGATA9	GACCCAAGTCGCTGTGCAA	CCGTGCGATGGTGACAACAA
BdGATA10	CTCCCTGCAACTGGTCCTCC	CAGTGCCCGATTCAGAAGGC
BdGATA11	TCACAAGGAAGACGAGGCAA	CTCGCTTGCTGCTAGGTGAT
BdGATA12	GTGCAGTTAAAGACAGCAGCAG	AAGGCCATGAGCAAGGATGC
BdGATA13	CAGCGTCCTACGGGATGTTC	AGTACTGGAACAGGCTTGGC
BdGATA14	GAGACTGACAAGACCCCGC	TTGGAGTGCTTGGAGGTGAC
BdGATA15	GGACCAAAGTCGCTGTGCAA	AGAAGCAGCCTTGGTGTTGG
BdGATA16	ATGCGTAAAGGACCGGATGG	CATCACTGTTTGCTGGTGGC
BdGATA17	GCTATGGTACTGGGCACACA	TTGATCCTCCTTTGGAGCGG
BdGATA18	TTGCACTCCAACAGGCACAG	GGAGTATGGCACCGTGTGAG
BdGATA19	GGCGTCGGAGTGGGAAATTG	CGGCTGCATCCCGTAGAAAT
BdGATA20	GCCTCCGTCATGTCGTCTTT	TTCAACCAAGAACCCGTCCC
BdGATA21	TGCTCGAGGACAACAGCTTC	CCGAGGAAGACGATGACGAG
BdGATA22	TGAATGAGGAGCTTCCACCG	GACTTGTACCTCACGCCACA
BdGATA23	CCGGGATTCGACCAAGTGT	CCGTCGTACCCCATCACGAG
BdGATA24	CCAACGACGACGTCAAAGAC	ACCCCGACATCATTGCAGTA
BdGATA25	CAAGGTCGTCTGTGTGCCTA	CAGCCTCCCTTGCTTGTACC
BdGATA26	GTAGCCGTCAGGAAGAGACG	TTGTCCGCCTCGCAAAATTC
BdGATA27	ACCGATGTCGAGGCTGAAAG	GACTTGGATCAGCATCCCCC
BdGATA28	CCTAATAACAGCGCCGTGGA	CGCGGCTTCTTCGGAATAGT
BdUBC	GGAGGCACCTCAGGTCATTT	ATAGCGGTCATTGTCTTGCG
